# Supplementary material for: (2E)-1-(3,4-Dichloro­phen­yl)-3-(2-hy­droxy­phen­yl)prop-2-en-1-one
Source: Acta Crystallogr Sect E Struct Rep Online. 2012 Jan 11;68(Pt 2):o366. doi: 10.1107/S1600536812000505 (PMC3275046; doi:10.1107/S1600536812000505)
Supplement: Supplementary file 1 [file e-68-0o366-sup1.cif]

##############################################################################
#                                                                            #
# This CIF contains the data in a paper accepted for publication in          #
# Acta Crystallographica Section E. It conforms to the requirements of       #
# Notes for Authors for Acta Crystallographica Section E, and has been       #
# peer reviewed under the auspices of the IUCr Commission on Journals.       #
#                                                                            #
# Full details of the Crystallographic Information File format               #
# are given in the paper "The Crystallographic Information File (CIF):       #
# a New Standard Archive File for Crystallography" by S. R. Hall, F. H.      #
# Allen and I. D. Brown [Acta Cryst. (1991), A47, 655-685].                  #
#                                                                            #
# The current version of the core CIF dictionary is obtainable from          #
# ftp://ftp.iucr.org/pub/cif_core.dic.                                       #
#                                                                            #
# Software is freely available for graphical display of the structure(s)     #
# in this CIF. For information consult the CIF software page                 #
# http://www.iucr.org/resources/cif/software.                                #
#                                                                            #
# This file may be used for bona fide research purposes within the           #
# scientific community so long as proper attribution is given to the journal # 
# article from which it was obtained.                                        #
#                                                                            #
##############################################################################
data_global
_audit_creation_method     SHELXL-97
_journal_date_recd_electronic     2011-12-28
_journal_date_accepted     2012-01-05
_journal_name_full     'Acta Crystallographica, Section E'
_journal_year     2012
_journal_volume     68
_journal_issue      2
_journal_page_first     o366
_journal_page_last     o366
_journal_paper_category     QO
_journal_paper_doi     10.1107/S1600536812000505
_journal_coeditor_code     VM2148
_publ_contact_author_name     'Jasinski, Jerry P.'
_publ_contact_author_address
;
Department of Chemistry
Keene State College
229 Main Street
Keene, New Hampshire 03435, USA
;
_publ_contact_author_email     jjasinski@keene.edu
_publ_contact_author_fax     ?
_publ_contact_author_phone     '603 358-2563'
_publ_section_title
;
(2<i>E</i>)-1-(3,4-Dichlorophenyl)-3-(2-hydroxyphenyl)prop-2-en-1-one
;
loop_
    _publ_author_name
    _publ_author_address
    'Jasinski, Jerry P.'
;
Department of Chemistry
Keene State College
229 Main Street
Keene, NH 03435-2001, USA
;
    'Golen, James A.'
;
Department of Chemistry
Keene State College
229 Main Street
Keene, NH 03435-2001, USA
;
    'Nayak, Prakash S. '
;
Department of Studies in Chemistry
Mangalore University
Mangalagangotri 574 199, India
;
    'Narayana, B.'
;
Department of Studies in Chemistry
Mangalore University
Mangalagangotri 574 199, India
;
    'Yathirajan, H. S.'
;
Department of Studies in Chemistry
University of Mysore
Manasagangotri, Mysore 570 006, India
;
data_I
_chemical_name_systematic
;
(2<i>E</i>)-1-(3,4-Dichlorophenyl)-3-(2-hydroxyphenyl)prop-2-en-1-one
;
_chemical_name_common     ?
_chemical_formula_moiety     'C15 H10 Cl2 O2'
_chemical_formula_sum     'C15 H10 Cl2 O2'
_chemical_formula_iupac     'C15 H10 Cl2 O2'
_chemical_formula_weight     293.13
_chemical_melting_point     ?
_symmetry_cell_setting     triclinic
_symmetry_space_group_name_H-M     'P -1'
_symmetry_space_group_name_Hall     '-P 1'
loop_
    _symmetry_equiv_pos_as_xyz
    'x, y, z'
    '-x, -y, -z'
_cell_length_a     7.2551(6)
_cell_length_b     7.8351(7)
_cell_length_c     12.8049(11)
_cell_angle_alpha     92.367(7)
_cell_angle_beta     102.946(8)
_cell_angle_gamma     109.011(8)
_cell_volume     665.51(10)
_cell_formula_units_Z     2
_cell_measurement_reflns_used     1666
_cell_measurement_theta_min     3.06
_cell_measurement_theta_max     30.01
_cell_measurement_temperature     173(2)
_exptl_crystal_description     plate
_exptl_crystal_colour     'pale yellow'
_exptl_crystal_size_max     0.34
_exptl_crystal_size_mid     0.15
_exptl_crystal_size_min     0.06
_exptl_crystal_density_diffrn     1.463
_exptl_crystal_density_meas     ?
_exptl_crystal_density_method     'not measured'
_exptl_crystal_F_000     300
_exptl_absorpt_coefficient_mu     0.481
_exptl_absorpt_correction_type     multi-scan
_exptl_absorpt_process_details
;
(CrysAlis RED; Oxford Diffraction, 2010)
;
_exptl_absorpt_correction_T_min     0.8536
_exptl_absorpt_correction_T_max     0.9717
_exptl_special_details     ?
_diffrn_ambient_temperature     173(2)
_diffrn_radiation_type     MoK\a
_diffrn_radiation_wavelength     0.71073
_diffrn_radiation_source     'Enhance (Mo) X-ray Source'
_diffrn_radiation_monochromator     'graphite'
_diffrn_measurement_device_type     'Oxford Diffraction Xcalibur Eos Gemini'
_diffrn_measurement_method     '\w scans'
_diffrn_detector_area_resol_mean     16.1500
_diffrn_reflns_number     5430
_diffrn_reflns_av_R_equivalents     0.0178
_diffrn_reflns_av_sigmaI/netI     0.0287
_diffrn_reflns_theta_min     3.29
_diffrn_reflns_theta_max     27.88
_diffrn_reflns_theta_full     25.00
_diffrn_measured_fraction_theta_max     0.997
_diffrn_measured_fraction_theta_full     0.997
_diffrn_reflns_limit_h_min     -9
_diffrn_reflns_limit_h_max     9
_diffrn_reflns_limit_k_min     -9
_diffrn_reflns_limit_k_max     10
_diffrn_reflns_limit_l_min     -16
_diffrn_reflns_limit_l_max     16
_refine_special_details
;
Refinement of <i>F</i>^2^ against ALL reflections. The weighted <i>R</i>-factor
<i>wR</i> and goodness of fit <i>S</i> are based on <i>F</i>^2^, conventional
<i>R</i>-factors <i>R</i> are based on <i>F</i>, with <i>F</i> set to zero for
negative <i>F</i>^2^. The threshold expression of <i>F</i>^2^ >
\s(<i>F</i>^2^) is used only for calculating <i>R</i>-factors(gt) <i>etc</i>.
and is not relevant to the choice of reflections for refinement.
<i>R</i>-factors based on <i>F</i>^2^ are statistically about twice as large
as those based on <i>F</i>, and <i>R</i>- factors based on ALL data will be
even larger.
;
_reflns_number_total     3174
_reflns_number_gt     2417
_reflns_threshold_expression     I>2sigma(I)
_refine_ls_structure_factor_coef     Fsqd
_refine_ls_matrix_type     full
_refine_ls_R_factor_all     0.0587
_refine_ls_R_factor_gt     0.0414
_refine_ls_wR_factor_gt     0.1030
_refine_ls_wR_factor_ref     0.1146
_refine_ls_goodness_of_fit_ref     1.009
_refine_ls_restrained_S_all     1.009
_refine_ls_number_reflns     3174
_refine_ls_number_parameters     175
_refine_ls_number_restraints     1
_refine_ls_hydrogen_treatment     mixed
_refine_ls_weighting_scheme     calc
_refine_ls_weighting_details
         'calc w=1/[\s^2^(Fo^2^)+(0.0532P)^2^+0.1793P] where P=(Fo^2^+2Fc^2^)/3'
_atom_sites_solution_hydrogens     geom
_atom_sites_solution_primary     direct
_atom_sites_solution_secondary     difmap
_refine_ls_shift/su_max     0.000
_refine_ls_shift/su_mean     0.000
_refine_diff_density_max     0.298
_refine_diff_density_min     -0.256
_refine_ls_extinction_method     none
_refine_ls_extinction_coef     ?
loop_
    _atom_type_symbol
    _atom_type_description
    _atom_type_scat_dispersion_real
    _atom_type_scat_dispersion_imag
    _atom_type_scat_source
    'C' 'C' 0.0033 0.0016
                         'International Tables Vol C Tables 4.2.6.8 and 6.1.1.4'
    'H' 'H' 0.0000 0.0000
                         'International Tables Vol C Tables 4.2.6.8 and 6.1.1.4'
    'O' 'O' 0.0106 0.0060
                         'International Tables Vol C Tables 4.2.6.8 and 6.1.1.4'
    'Cl' 'Cl' 0.1484 0.1585
                         'International Tables Vol C Tables 4.2.6.8 and 6.1.1.4'
_computing_data_collection     '<i>CrysAlis PRO</i> (Oxford Diffraction, 2010)'
_computing_cell_refinement     '<i>CrysAlis PRO</i> (Oxford Diffraction, 2010)'
_computing_data_reduction     '<i>CrysAlis RED</i> (Oxford Diffraction, 2010)'
_computing_structure_solution     '<i>SHELXS97</i> (Sheldrick, 2008)'
_computing_structure_refinement     '<i>SHELXL97</i> (Sheldrick, 2008)'
_computing_molecular_graphics     '<i>SHELXTL</i> (Sheldrick, 2008)'
_computing_publication_material     '<i>SHELXTL</i> (Sheldrick, 2008)'
loop_
    _atom_site_type_symbol
    _atom_site_label
    _atom_site_fract_x
    _atom_site_fract_y
    _atom_site_fract_z
    _atom_site_U_iso_or_equiv
    _atom_site_adp_type
    _atom_site_calc_flag
    _atom_site_refinement_flags
    _atom_site_occupancy
    _atom_site_symmetry_multiplicity
    _atom_site_disorder_assembly
    _atom_site_disorder_group
    Cl Cl1 0.23632(10) 1.23387(8) 0.22164(5) 0.0692(2) Uani d . 1 1 . .
    Cl Cl2 0.34479(10) 0.94069(9) 0.09406(4) 0.0681(2) Uani d . 1 1 . .
    O O1 0.2056(2) 0.98170(17) 0.58884(10) 0.0528(4) Uani d . 1 1 . .
    O O2 0.2367(2) 0.33480(17) 0.62755(10) 0.0467(3) Uani d D 1 1 . .
    H H2O 0.232(3) 0.227(2) 0.6153(17) 0.056 Uiso d D 1 1 . .
    C C1 0.2381(3) 1.0221(2) 0.38083(14) 0.0390(4) Uani d . 1 1 . .
    H H1A 0.2107 1.1106 0.4190 0.047 Uiso calc R 1 1 . .
    C C2 0.2633(3) 1.0443(2) 0.27863(15) 0.0419(4) Uani d . 1 1 . .
    C C3 0.3060(3) 0.9139(3) 0.22129(14) 0.0432(4) Uani d . 1 1 . .
    C C4 0.3205(3) 0.7606(3) 0.26707(15) 0.0459(4) Uani d . 1 1 . .
    H H4A 0.3489 0.6729 0.2288 0.055 Uiso calc R 1 1 . .
    C C5 0.2930(3) 0.7374(2) 0.36929(14) 0.0410(4) Uani d . 1 1 . .
    H H5A 0.3012 0.6332 0.3992 0.049 Uiso calc R 1 1 . .
    C C6 0.2531(3) 0.8688(2) 0.42820(13) 0.0344(3) Uani d . 1 1 . .
    C C7 0.2250(3) 0.8537(2) 0.53956(14) 0.0363(4) Uani d . 1 1 . .
    C C8 0.2227(3) 0.6882(2) 0.58971(13) 0.0374(4) Uani d . 1 1 . .
    H H8A 0.2293 0.5889 0.5503 0.045 Uiso calc R 1 1 . .
    C C9 0.2112(3) 0.6809(2) 0.69169(14) 0.0386(4) Uani d . 1 1 . .
    H H9A 0.1997 0.7842 0.7240 0.046 Uiso calc R 1 1 . .
    C C10 0.2133(3) 0.5400(2) 0.76114(13) 0.0368(4) Uani d . 1 1 . .
    C C11 0.2267(3) 0.3713(2) 0.73036(13) 0.0360(4) Uani d . 1 1 . .
    C C12 0.2295(3) 0.2466(3) 0.80426(15) 0.0465(4) Uani d . 1 1 . .
    H H12A 0.2381 0.1349 0.7833 0.056 Uiso calc R 1 1 . .
    C C13 0.2196(4) 0.2864(3) 0.90771(16) 0.0578(5) Uani d . 1 1 . .
    H H13A 0.2220 0.2019 0.9565 0.069 Uiso calc R 1 1 . .
    C C14 0.2061(4) 0.4516(3) 0.93985(16) 0.0593(6) Uani d . 1 1 . .
    H H14A 0.1996 0.4787 1.0100 0.071 Uiso calc R 1 1 . .
    C C15 0.2024(3) 0.5748(3) 0.86740(15) 0.0506(5) Uani d . 1 1 . .
    H H15A 0.1923 0.6853 0.8894 0.061 Uiso calc R 1 1 . .
loop_
    _atom_site_aniso_label
    _atom_site_aniso_U_11
    _atom_site_aniso_U_22
    _atom_site_aniso_U_33
    _atom_site_aniso_U_12
    _atom_site_aniso_U_13
    _atom_site_aniso_U_23
    Cl1 0.1015(5) 0.0632(4) 0.0687(4) 0.0485(3) 0.0365(3) 0.0383(3)
    Cl2 0.0983(5) 0.0790(4) 0.0432(3) 0.0402(4) 0.0328(3) 0.0210(3)
    O1 0.0915(11) 0.0354(7) 0.0465(7) 0.0342(7) 0.0276(7) 0.0082(6)
    O2 0.0787(9) 0.0325(6) 0.0424(7) 0.0290(7) 0.0265(7) 0.0083(5)
    C1 0.0470(10) 0.0319(8) 0.0425(9) 0.0168(7) 0.0144(8) 0.0071(7)
    C2 0.0458(10) 0.0374(9) 0.0463(10) 0.0174(8) 0.0124(8) 0.0157(8)
    C3 0.0481(10) 0.0473(10) 0.0360(9) 0.0161(9) 0.0139(8) 0.0095(8)
    C4 0.0577(11) 0.0426(10) 0.0434(10) 0.0216(9) 0.0186(9) 0.0037(8)
    C5 0.0536(11) 0.0330(8) 0.0415(9) 0.0189(8) 0.0153(8) 0.0072(7)
    C6 0.0388(9) 0.0281(8) 0.0370(8) 0.0121(7) 0.0098(7) 0.0048(6)
    C7 0.0440(9) 0.0277(8) 0.0390(9) 0.0139(7) 0.0118(7) 0.0038(7)
    C8 0.0511(10) 0.0261(8) 0.0384(9) 0.0158(7) 0.0142(8) 0.0037(7)
    C9 0.0514(10) 0.0286(8) 0.0380(9) 0.0162(7) 0.0123(8) 0.0010(7)
    C10 0.0446(9) 0.0329(8) 0.0338(8) 0.0143(7) 0.0102(7) 0.0039(7)
    C11 0.0423(9) 0.0323(8) 0.0359(8) 0.0145(7) 0.0121(7) 0.0050(7)
    C12 0.0612(12) 0.0397(9) 0.0470(10) 0.0247(9) 0.0177(9) 0.0135(8)
    C13 0.0765(14) 0.0579(12) 0.0472(11) 0.0302(11) 0.0180(10) 0.0249(10)
    C14 0.0867(16) 0.0629(13) 0.0332(9) 0.0297(12) 0.0182(10) 0.0101(9)
    C15 0.0771(14) 0.0440(10) 0.0370(9) 0.0270(10) 0.0180(9) 0.0025(8)
_geom_special_details
;
All e.s.d.'s (except the e.s.d. in the dihedral angle between two l.s. planes)
are estimated using the full covariance matrix. The cell e.s.d.'s are taken
into account individually in the estimation of e.s.d.'s in distances, angles
and torsion angles; correlations between e.s.d.'s in cell parameters are only
used when they are defined by crystal symmetry. An approximate (isotropic)
treatment of cell e.s.d.'s is used for estimating e.s.d.'s involving l.s.
planes.
;
loop_
    _geom_bond_atom_site_label_1
    _geom_bond_atom_site_label_2
    _geom_bond_site_symmetry_2
    _geom_bond_distance
    _geom_bond_publ_flag
    Cl1 C2 . 1.7294(17) ?
    Cl2 C3 . 1.7241(18) ?
    O1 C7 . 1.226(2) ?
    O2 C11 . 1.358(2) ?
    O2 H2O . 0.842(16) ?
    C1 C2 . 1.372(2) ?
    C1 C6 . 1.392(2) ?
    C1 H1A . 0.9300 ?
    C2 C3 . 1.388(3) ?
    C3 C4 . 1.382(3) ?
    C4 C5 . 1.378(2) ?
    C4 H4A . 0.9300 ?
    C5 C6 . 1.393(2) ?
    C5 H5A . 0.9300 ?
    C6 C7 . 1.489(2) ?
    C7 C8 . 1.467(2) ?
    C8 C9 . 1.330(2) ?
    C8 H8A . 0.9300 ?
    C9 C10 . 1.448(2) ?
    C9 H9A . 0.9300 ?
    C10 C15 . 1.401(2) ?
    C10 C11 . 1.404(2) ?
    C11 C12 . 1.390(2) ?
    C12 C13 . 1.371(3) ?
    C12 H12A . 0.9300 ?
    C13 C14 . 1.382(3) ?
    C13 H13A . 0.9300 ?
    C14 C15 . 1.369(3) ?
    C14 H14A . 0.9300 ?
    C15 H15A . 0.9300 ?
loop_
    _geom_angle_atom_site_label_1
    _geom_angle_atom_site_label_2
    _geom_angle_atom_site_label_3
    _geom_angle_site_symmetry_1
    _geom_angle_site_symmetry_3
    _geom_angle
    _geom_angle_publ_flag
    C11 O2 H2O . . 110.9(15) ?
    C2 C1 C6 . . 120.90(16) ?
    C2 C1 H1A . . 119.6 ?
    C6 C1 H1A . . 119.6 ?
    C1 C2 C3 . . 120.06(16) ?
    C1 C2 Cl1 . . 119.25(14) ?
    C3 C2 Cl1 . . 120.68(14) ?
    C4 C3 C2 . . 119.71(16) ?
    C4 C3 Cl2 . . 119.09(14) ?
    C2 C3 Cl2 . . 121.19(14) ?
    C5 C4 C3 . . 120.17(16) ?
    C5 C4 H4A . . 119.9 ?
    C3 C4 H4A . . 119.9 ?
    C4 C5 C6 . . 120.58(16) ?
    C4 C5 H5A . . 119.7 ?
    C6 C5 H5A . . 119.7 ?
    C1 C6 C5 . . 118.56(15) ?
    C1 C6 C7 . . 118.09(14) ?
    C5 C6 C7 . . 123.35(14) ?
    O1 C7 C8 . . 120.65(15) ?
    O1 C7 C6 . . 119.13(14) ?
    C8 C7 C6 . . 120.22(14) ?
    C9 C8 C7 . . 119.71(15) ?
    C9 C8 H8A . . 120.1 ?
    C7 C8 H8A . . 120.1 ?
    C8 C9 C10 . . 131.19(15) ?
    C8 C9 H9A . . 114.4 ?
    C10 C9 H9A . . 114.4 ?
    C15 C10 C11 . . 117.39(16) ?
    C15 C10 C9 . . 117.66(15) ?
    C11 C10 C9 . . 124.96(15) ?
    O2 C11 C12 . . 121.68(15) ?
    O2 C11 C10 . . 118.26(14) ?
    C12 C11 C10 . . 120.06(15) ?
    C13 C12 C11 . . 120.70(17) ?
    C13 C12 H12A . . 119.7 ?
    C11 C12 H12A . . 119.7 ?
    C12 C13 C14 . . 120.29(18) ?
    C12 C13 H13A . . 119.9 ?
    C14 C13 H13A . . 119.9 ?
    C15 C14 C13 . . 119.36(18) ?
    C15 C14 H14A . . 120.3 ?
    C13 C14 H14A . . 120.3 ?
    C14 C15 C10 . . 122.21(18) ?
    C14 C15 H15A . . 118.9 ?
    C10 C15 H15A . . 118.9 ?
loop_
    _geom_torsion_atom_site_label_1
    _geom_torsion_atom_site_label_2
    _geom_torsion_atom_site_label_3
    _geom_torsion_atom_site_label_4
    _geom_torsion_site_symmetry_1
    _geom_torsion_site_symmetry_2
    _geom_torsion_site_symmetry_3
    _geom_torsion_site_symmetry_4
    _geom_torsion
    _geom_torsion_publ_flag
    C6 C1 C2 C3 . . . . -0.6(3) ?
    C6 C1 C2 Cl1 . . . . 178.20(14) ?
    C1 C2 C3 C4 . . . . 0.8(3) ?
    Cl1 C2 C3 C4 . . . . -177.92(15) ?
    C1 C2 C3 Cl2 . . . . -178.34(14) ?
    Cl1 C2 C3 Cl2 . . . . 2.9(2) ?
    C2 C3 C4 C5 . . . . -0.1(3) ?
    Cl2 C3 C4 C5 . . . . 179.07(15) ?
    C3 C4 C5 C6 . . . . -0.9(3) ?
    C2 C1 C6 C5 . . . . -0.4(3) ?
    C2 C1 C6 C7 . . . . 179.74(17) ?
    C4 C5 C6 C1 . . . . 1.1(3) ?
    C4 C5 C6 C7 . . . . -179.04(17) ?
    C1 C6 C7 O1 . . . . -5.7(3) ?
    C5 C6 C7 O1 . . . . 174.48(18) ?
    C1 C6 C7 C8 . . . . 174.96(16) ?
    C5 C6 C7 C8 . . . . -4.9(3) ?
    O1 C7 C8 C9 . . . . -3.9(3) ?
    C6 C7 C8 C9 . . . . 175.47(17) ?
    C7 C8 C9 C10 . . . . -177.56(18) ?
    C8 C9 C10 C15 . . . . 178.7(2) ?
    C8 C9 C10 C11 . . . . -0.9(3) ?
    C15 C10 C11 O2 . . . . 179.76(17) ?
    C9 C10 C11 O2 . . . . -0.6(3) ?
    C15 C10 C11 C12 . . . . -0.2(3) ?
    C9 C10 C11 C12 . . . . 179.39(18) ?
    O2 C11 C12 C13 . . . . 179.89(18) ?
    C10 C11 C12 C13 . . . . -0.1(3) ?
    C11 C12 C13 C14 . . . . 0.2(3) ?
    C12 C13 C14 C15 . . . . 0.1(4) ?
    C13 C14 C15 C10 . . . . -0.5(4) ?
    C11 C10 C15 C14 . . . . 0.5(3) ?
    C9 C10 C15 C14 . . . . -179.1(2) ?
loop_
    _geom_hbond_atom_site_label_D
    _geom_hbond_atom_site_label_H
    _geom_hbond_atom_site_label_A
    _geom_hbond_site_symmetry_A
    _geom_hbond_distance_DH
    _geom_hbond_distance_HA
    _geom_hbond_distance_DA
    _geom_hbond_angle_DHA
    O2 H2O O1 1_545 0.842(16) 1.876(16) 2.7168(17) 176(2)
_iucr_refine_instructions_details
;
TITL YBN-67B in P-1
CELL 0.71073   7.2551   7.8351  12.8049  92.367 102.946 109.011
ZERR   2.00   0.0006   0.0007   0.0011   0.007   0.008   0.008
LATT  1
SFAC C H O CL
UNIT 30 20 4 4
temp 25
acta 50
conf
L.S. 6
BOND $H
FMAP 2
htab 3
omit  1   0   0
omit  2   0   0
eqiv $1 x, y-1, z
htab o2 o1_$1
htab c8 o2
size 0.06 0.15 0.34
PLAN 5
dfix 0.85 0.02 o2 h2o
WGHT    0.053200    0.179300
FVAR       0.22311
CL1   4    0.236324    1.233867    0.221644    11.00000    0.10155    0.06317 =
         0.06870    0.03834    0.03650    0.04847
CL2   4    0.344788    0.940685    0.094057    11.00000    0.09833    0.07904 =
         0.04325    0.02100    0.03279    0.04021
O1    3    0.205628    0.981700    0.588844    11.00000    0.09146    0.03538 =
         0.04647    0.00816    0.02760    0.03417
O2    3    0.236673    0.334798    0.627548    11.00000    0.07867    0.03252 =
         0.04239    0.00832    0.02654    0.02902
H2O   2    0.232106    0.226918    0.615257    11.00000   -1.20000
C1    1    0.238129    1.022071    0.380826    11.00000    0.04699    0.03194 =
         0.04250    0.00710    0.01443    0.01683
AFIX  43
H1A   2    0.210678    1.110579    0.418985    11.00000   -1.20000
AFIX   0
C2    1    0.263291    1.044335    0.278633    11.00000    0.04576    0.03744 =
         0.04628    0.01565    0.01242    0.01741
C3    1    0.306010    0.913933    0.221286    11.00000    0.04809    0.04730 =
         0.03598    0.00952    0.01388    0.01613
C4    1    0.320531    0.760630    0.267067    11.00000    0.05772    0.04259 =
         0.04340    0.00367    0.01858    0.02164
AFIX  43
H4A   2    0.348930    0.672898    0.228787    11.00000   -1.20000
AFIX   0
C5    1    0.293037    0.737448    0.369289    11.00000    0.05357    0.03297 =
         0.04149    0.00716    0.01532    0.01886
AFIX  43
H5A   2    0.301207    0.633178    0.399203    11.00000   -1.20000
AFIX   0
C6    1    0.253120    0.868802    0.428201    11.00000    0.03876    0.02808 =
         0.03696    0.00475    0.00978    0.01206
C7    1    0.224983    0.853680    0.539561    11.00000    0.04399    0.02765 =
         0.03898    0.00380    0.01182    0.01390
C8    1    0.222719    0.688199    0.589710    11.00000    0.05112    0.02614 =
         0.03839    0.00375    0.01417    0.01582
AFIX  43
H8A   2    0.229333    0.588879    0.550329    11.00000   -1.20000
AFIX   0
C9    1    0.211171    0.680875    0.691690    11.00000    0.05135    0.02863 =
         0.03796    0.00096    0.01230    0.01617
AFIX  43
H9A   2    0.199719    0.784180    0.724011    11.00000   -1.20000
AFIX   0
C10   1    0.213330    0.540020    0.761144    11.00000    0.04458    0.03287 =
         0.03380    0.00392    0.01023    0.01435
C11   1    0.226728    0.371294    0.730357    11.00000    0.04230    0.03235 =
         0.03592    0.00499    0.01211    0.01445
C12   1    0.229470    0.246559    0.804263    11.00000    0.06122    0.03974 =
         0.04696    0.01345    0.01773    0.02469
AFIX  43
H12A  2    0.238091    0.134901    0.783332    11.00000   -1.20000
AFIX   0
C13   1    0.219600    0.286391    0.907705    11.00000    0.07652    0.05786 =
         0.04720    0.02486    0.01798    0.03018
AFIX  43
H13A  2    0.221997    0.201904    0.956453    11.00000   -1.20000
AFIX   0
C14   1    0.206102    0.451579    0.939852    11.00000    0.08671    0.06286 =
         0.03320    0.01009    0.01821    0.02967
AFIX  43
H14A  2    0.199583    0.478728    1.010034    11.00000   -1.20000
AFIX   0
C15   1    0.202424    0.574780    0.867401    11.00000    0.07712    0.04396 =
         0.03695    0.00251    0.01801    0.02698
AFIX  43
H15A  2    0.192347    0.685288    0.889430    11.00000   -1.20000
HKLF 4
REM  YBN-67B in P-1
REM R1 =  0.0414 for   2417 Fo > 4sig(Fo)  and  0.0587 for all   3174 data
REM    175 parameters refined using      1 restraints
END
WGHT      0.0453      0.1977
REM Highest difference peak  0.298,  deepest hole -0.256,  1-sigma level  0.040
Q1    1   0.2145  0.9234  0.0788  11.00000  0.05    0.30
Q2    1   0.2210  0.4597  0.7431  11.00000  0.05    0.26
Q3    1   0.1235  1.1415  0.1938  11.00000  0.05    0.25
Q4    1   0.2393  0.8595  0.4802  11.00000  0.05    0.22
Q5    1   0.3075  0.8213  0.4149  11.00000  0.05    0.22
;
