# Supplementary material for: (2E)-1-(3,4-Dichloro­phen­yl)-3-(2-hy­droxy­phen­yl)prop-2-en-1-one
Source: Acta Crystallogr Sect E Struct Rep Online. 2012 Jan 11;68(Pt 2):o366. doi: 10.1107/S1600536812000505 (PMC3275046; doi:10.1107/S1600536812000505)
Supplement: Supplementary file 2 [file e-68-0o366-Isup2.hkl]

# 
# h,k,l, Fc-squared, Fo-squared, sigma(Fo-squared) and status flag 
# 
data_I
_shelx_title ' YBN-67B in P-1' 
_shelx_refln_list_code          4 
_shelx_F_calc_maximum      119.52 
_exptl_crystal_F_000       300.00 
_reflns_d_resolution_high  0.7600 
 
loop_ 
 _symmetry_equiv_pos_as_xyz 
 'x, y, z' 
 '-x, -y, -z' 
 
_cell_length_a     7.2551 
_cell_length_b     7.8351 
_cell_length_c    12.8049 
_cell_angle_alpha  92.367 
_cell_angle_beta  102.946 
_cell_angle_gamma 109.011 
 
_shelx_F_squared_multiplier     1.000 
 
loop_ 
 _refln_index_h 
 _refln_index_k 
 _refln_index_l 
 _refln_F_squared_calc 
 _refln_F_squared_meas 
 _refln_F_squared_sigma 
 _refln_observed_status 
   3   0   0      106.23      102.66      2.61 o 
   4   0   0     1760.80     1777.17     14.95 o 
   5   0   0      219.06      214.62      3.96 o 
   6   0   0       69.05       71.09      5.32 o 
   7   0   0       88.52       82.27      3.23 o 
   8   0   0        2.40        5.15      1.31 o 
  -9   1   0        0.41        0.60      1.41 o 
  -8   1   0        2.51        3.62      1.61 o 
  -7   1   0        8.10       10.64      1.34 o 
  -6   1   0       18.00       16.57      0.99 o 
  -5   1   0       10.35        9.85      0.80 o 
  -4   1   0      314.77      295.01      7.94 o 
  -3   1   0      156.35      168.39      2.70 o 
  -2   1   0      140.41      128.39      4.02 o 
  -1   1   0      611.34      604.29      7.43 o 
   1   1   0      472.32      446.59      3.22 o 
   2   1   0      912.22      981.72      9.25 o 
   3   1   0     1027.29      987.07      7.30 o 
   4   1   0       60.58       55.48      3.69 o 
   5   1   0      219.71      222.15      4.20 o 
   6   1   0        5.10        3.42      1.21 o 
   7   1   0       26.40       22.21      2.61 o 
   8   1   0        2.09        2.04      1.10 o 
  -9   2   0        3.61        2.41      1.61 o 
  -8   2   0        0.80       -0.40      1.21 o 
  -7   2   0        0.48        0.14      0.91 o 
  -6   2   0       37.73       34.75      1.48 o 
  -5   2   0        1.23        1.39      0.41 o 
  -4   2   0      693.28      652.03      7.32 o 
  -3   2   0      128.75      131.50      2.03 o 
  -2   2   0     1512.18     1486.99     37.57 o 
  -1   2   0     1024.31     1053.64      6.87 o 
   0   2   0      180.67      167.05      5.93 o 
   1   2   0      282.61      315.60      5.63 o 
   2   2   0        1.24        0.20      0.80 o 
   3   2   0        0.38        1.93      0.60 o 
   4   2   0       14.80       15.11      1.60 o 
   5   2   0        0.01       -0.67      0.67 o 
   6   2   0        3.71        6.43      1.61 o 
   7   2   0        0.36       -0.60      1.41 o 
  -9   3   0        0.09        3.42      1.81 o 
  -8   3   0       17.41       17.68      2.11 o 
  -7   3   0        2.57        2.11      0.85 o 
  -6   3   0       79.98       80.01      3.85 o 
  -5   3   0        2.46        3.50      0.53 o 
  -4   3   0      114.27      120.12      2.27 o 
  -3   3   0      279.57      262.77      5.83 o 
  -2   3   0      384.04      410.38      4.44 o 
  -1   3   0     1804.76     1835.81     14.62 o 
   0   3   0      930.22      956.80      8.74 o 
   1   3   0      752.44      704.54     10.65 o 
   2   3   0      245.19      236.05      6.03 o 
   3   3   0       47.69       52.63      3.01 o 
   4   3   0        0.30        1.61      1.00 o 
   5   3   0        4.84        4.42      1.41 o 
   6   3   0        3.03        4.82      1.41 o 
   7   3   0        1.50        0.40      1.41 o 
  -9   4   0        2.48        1.65      1.06 o 
  -8   4   0        0.81        2.71      1.06 o 
  -7   4   0       34.02       29.15      2.13 o 
  -6   4   0        9.07        9.17      0.96 o 
  -5   4   0      177.42      183.17      3.89 o 
  -4   4   0        6.15        6.23      1.21 o 
  -3   4   0       63.80       66.50      3.01 o 
  -2   4   0       79.70       92.21      2.07 o 
  -1   4   0      122.73      105.54      2.34 o 
   0   4   0      535.80      554.13      6.53 o 
   1   4   0       64.35       57.25      4.12 o 
   2   4   0      307.73      320.83      7.83 o 
   3   4   0        8.26       11.25      1.81 o 
   4   4   0       18.01       19.89      2.41 o 
   5   4   0       13.68       14.87      2.41 o 
   6   4   0        0.37       -0.40      1.21 o 
  -9   5   0        8.58       10.45      2.61 o 
  -8   5   0        1.00       -0.20      1.41 o 
  -7   5   0       89.02       89.85      3.18 o 
  -6   5   0        0.48        1.11      0.70 o 
  -5   5   0      446.61      440.90     14.26 o 
  -4   5   0       88.25       90.88      2.91 o 
  -3   5   0      481.90      450.32      5.70 o 
  -2   5   0      219.83      218.08      3.80 o 
  -1   5   0       26.73       23.39      1.34 o 
   0   5   0        7.86        9.04      0.92 o 
   1   5   0        0.52        0.58      0.63 o 
   2   5   0       31.72       29.97      1.69 o 
   3   5   0       15.31       19.29      2.41 o 
   4   5   0       11.51       10.65      2.01 o 
   5   5   0       17.88       18.28      2.81 o 
   6   5   0        0.94        2.21      1.61 o 
  -8   6   0        0.00        1.00      1.41 o 
  -7   6   0       96.07       90.34      3.32 o 
  -6   6   0        1.25        2.01      0.82 o 
  -5   6   0      602.81      578.14     11.05 o 
  -4   6   0       16.93       20.94      1.56 o 
  -3   6   0     1016.43      964.92     10.18 o 
  -2   6   0      124.44      123.39      3.09 o 
  -1   6   0      377.25      370.89      5.82 o 
   0   6   0       29.61       32.04      1.70 o 
   1   6   0       53.12       54.05      2.71 o 
   2   6   0       10.66        9.44      1.11 o 
   3   6   0       15.18       12.86      1.40 o 
   4   6   0       22.07       15.27      2.41 o 
   5   6   0        3.29        1.81      1.61 o 
  -8   7   0       26.40       20.29      3.01 o 
  -7   7   0        0.25        1.96      0.85 o 
  -6   7   0      149.82      144.93      4.62 o 
  -5   7   0        9.63        9.42      1.34 o 
  -4   7   0      202.63      191.72      4.82 o 
  -3   7   0       26.67       22.62      1.40 o 
  -2   7   0       42.12       41.65      1.97 o 
  -1   7   0        2.61        2.90      0.77 o 
   0   7   0        0.04       -0.20      0.85 o 
   1   7   0       38.17       41.24      2.12 o 
   2   7   0        1.86        1.61      0.85 o 
   3   7   0       16.64       20.49      2.81 o 
   4   7   0        3.40        2.41      1.61 o 
  -7   8   0       11.78       11.13      1.91 o 
  -6   8   0       83.23       90.11      4.32 o 
  -5   8   0       28.65       25.49      2.06 o 
  -4   8   0      140.13      135.85      4.33 o 
  -3   8   0       24.64       25.51      2.61 o 
  -2   8   0       43.78       43.33      2.20 o 
  -1   8   0       21.55       21.53      1.70 o 
   0   8   0        2.24        4.30      0.92 o 
   1   8   0        6.86        7.20      1.14 o 
   2   8   0        0.29       -0.40      1.41 o 
   3   8   0        0.00        2.21      1.81 o 
  -7   9   0       34.30       36.50      2.70 o 
  -6   9   0        0.82        2.40      1.20 o 
  -5   9   0       91.22       90.18      3.89 o 
  -4   9   0       19.66       20.49      2.81 o 
  -3   9   0      107.75      125.36      6.03 o 
  -2   9   0       25.28       22.70      1.77 o 
  -1   9   0       32.57       36.62      2.26 o 
   0   9   0       16.47       15.24      1.63 o 
   1   9   0        0.97        2.81      1.61 o 
  -5  10   0        1.50        0.82      1.31 o 
  -4  10   0        0.13        0.40      1.41 o 
  -3  10   0        2.36        1.81      1.41 o 
  -2  10   0        9.31       14.67      2.61 o 
   1 -10   1       12.16       14.87      2.61 o 
   2 -10   1       51.28       55.65      4.22 o 
   3 -10   1       12.74       16.67      2.81 o 
   4 -10   1       43.77       47.21      4.02 o 
   5 -10   1        3.65        4.87      2.31 o 
  -1  -9   1       13.21       11.85      2.21 o 
   0  -9   1        7.92        7.63      1.81 o 
   1  -9   1       30.51       36.70      2.27 o 
   2  -9   1        2.97        3.09      1.41 o 
   3  -9   1        9.08       15.07      2.41 o 
   4  -9   1        0.28        3.21      1.61 o 
   5  -9   1        4.93        3.21      1.28 o 
   6  -9   1        0.53        1.71      1.14 o 
  -3  -8   1        0.09        0.40      1.41 o 
  -2  -8   1        1.98        3.21      1.41 o 
  -1  -8   1        1.82        0.20      1.41 o 
   0  -8   1       11.82       11.53      1.34 o 
   1  -8   1        0.66        0.50      0.85 o 
   2  -8   1        3.69        2.78      0.77 o 
   3  -8   1        2.84        0.87      1.61 o 
   4  -8   1        1.83        1.10      1.41 o 
   5  -8   1       13.73       12.55      1.49 o 
   6  -8   1        1.24        5.02      1.28 o 
   7  -8   1        4.89        4.73      1.25 o 
  -4  -7   1        9.01        4.22      1.61 o 
  -3  -7   1        2.45        3.42      1.61 o 
  -2  -7   1       19.63       12.25      2.21 o 
  -1  -7   1        2.34        0.95      0.77 o 
   0  -7   1        0.96       -0.07      1.41 o 
   1  -7   1       62.19       60.31      2.41 o 
   2  -7   1        8.29        7.79      0.92 o 
   3  -7   1       50.45       48.54      2.03 o 
   4  -7   1       16.45       14.00      1.42 o 
   5  -7   1        1.61        2.81      0.99 o 
   6  -7   1       31.47       32.30      1.76 o 
   7  -7   1       15.64       17.49      1.69 o 
   8  -7   1       22.98       26.72      3.42 o 
  -5  -6   1        5.89        8.24      2.41 o 
  -4  -6   1       13.14       11.85      2.21 o 
  -3  -6   1        9.13       17.08      2.41 o 
  -2  -6   1       73.50       83.60      3.42 o 
  -1  -6   1       11.38       14.03      2.31 o 
   0  -6   1      243.58      245.17      4.68 o 
   1  -6   1       39.19       39.21      1.77 o 
   2  -6   1      135.35      131.11      5.02 o 
   3  -6   1        6.61        8.66      2.31 o 
   4  -6   1        1.39        0.50      0.71 o 
   5  -6   1       75.11       71.53      2.91 o 
   6  -6   1       17.83       18.64      1.63 o 
   7  -6   1      133.39      126.97      5.42 o 
   8  -6   1        2.13        2.41      1.41 o 
  -6  -5   1        0.94        2.81      1.81 o 
  -5  -5   1       23.46       20.29      2.81 o 
  -4  -5   1       24.80       28.73      3.01 o 
  -3  -5   1      103.22       97.50      2.99 o 
  -2  -5   1       93.08       95.46      2.80 o 
  -1  -5   1      169.29      179.61      3.75 o 
   0  -5   1       72.13       69.74      2.20 o 
   1  -5   1        0.73        3.18      0.63 o 
   2  -5   1      148.84      146.81      3.03 o 
   3  -5   1      124.60      113.94      3.42 o 
   4  -5   1      470.65      460.61      7.02 o 
   5  -5   1       24.41       24.73      1.38 o 
   6  -5   1      329.57      332.88      8.24 o 
   7  -5   1        3.81        7.31      1.41 o 
   8  -5   1       62.06       63.48      4.62 o 
   9  -5   1        4.08        2.61      1.81 o 
  -6  -4   1        9.82        9.64      2.21 o 
  -5  -4   1       12.84       11.45      2.01 o 
  -4  -4   1       63.72       66.90      4.22 o 
  -3  -4   1      140.75      144.44      5.42 o 
  -2  -4   1       86.35       87.79      3.82 o 
  -1  -4   1      806.49      808.68      8.55 o 
   0  -4   1       51.94       53.97      1.77 o 
   1  -4   1      741.13      764.59      7.81 o 
   2  -4   1      321.49      308.11      4.23 o 
   3  -4   1       46.56       52.03      2.61 o 
   4  -4   1        4.82        5.14      0.85 o 
   5  -4   1        1.64        1.81      0.80 o 
   6  -4   1       46.76       50.15      2.31 o 
   7  -4   1        7.61        9.83      1.19 o 
   8  -4   1       20.97       19.77      1.91 o 
   9  -4   1        3.56        7.35      1.42 o 
  -7  -3   1        2.71        1.41      1.41 o 
  -6  -3   1        0.49       -0.80      1.21 o 
  -5  -3   1       33.55       30.74      2.81 o 
  -4  -3   1       11.64        7.83      1.41 o 
  -3  -3   1       66.01       60.27      3.21 o 
  -2  -3   1        9.84       10.85      1.41 o 
  -1  -3   1       20.33       21.35      2.31 o 
   0  -3   1      568.38      597.55      6.10 o 
   1  -3   1      192.77      201.66      2.97 o 
   2  -3   1     2203.82     2210.62     23.30 o 
   3  -3   1        0.18        2.01      1.00 o 
   4  -3   1      616.02      578.61      7.02 o 
   5  -3   1        6.52        5.61      0.80 o 
   6  -3   1       25.56       22.13      1.24 o 
   7  -3   1        0.31        1.31      0.99 o 
   8  -3   1        0.41       -0.26      1.71 o 
   9  -3   1        0.42       -0.80      1.21 o 
  -8  -2   1        0.11        0.11      1.81 o 
  -7  -2   1        0.02       -1.61      1.61 o 
  -6  -2   1        0.39        0.40      1.00 o 
  -5  -2   1       20.48       23.30      2.21 o 
  -4  -2   1       42.47       39.44      2.11 o 
  -3  -2   1      158.39      156.07      3.82 o 
  -2  -2   1      390.00      382.97      4.66 o 
  -1  -2   1       66.02       70.71      2.41 o 
   0  -2   1      134.56      138.29      2.11 o 
   1  -2   1        0.15        1.72      0.43 o 
   2  -2   1      166.03      167.75      3.82 o 
   3  -2   1       88.48       90.23      2.12 o 
   4  -2   1       49.35       46.52      1.92 o 
   5  -2   1       59.97       60.97      1.83 o 
   6  -2   1        2.57        3.11      0.80 o 
   7  -2   1        1.49       -0.20      1.41 o 
   8  -2   1        2.01        1.21      1.41 o 
   9  -2   1        0.12       -1.61      1.61 o 
  -8  -1   1        1.27        1.68      1.61 o 
  -7  -1   1        0.66        1.35      0.77 o 
  -6  -1   1        8.39        6.03      1.41 o 
  -5  -1   1        0.02       -0.32      0.32 o 
  -4  -1   1        7.85        7.87      1.05 o 
  -3  -1   1        4.01        6.19      0.61 o 
  -2  -1   1        8.84       14.36      1.91 o 
  -1  -1   1      948.80      985.28      8.02 o 
   1  -1   1     1974.35     1949.68     14.49 o 
   2  -1   1     1291.83     1346.60     11.00 o 
   3  -1   1      115.70      124.65      2.71 o 
   4  -1   1      164.76      172.74      2.83 o 
   5  -1   1       11.66       11.70      0.88 o 
   6  -1   1        0.03        1.47      1.00 o 
   7  -1   1        2.03        0.66      0.77 o 
   8  -1   1        0.92        1.81      1.61 o 
  -8   0   1        4.24        3.74      1.06 o 
  -7   0   1        0.10       -0.82      0.82 o 
  -6   0   1       11.94        9.60      0.82 o 
  -5   0   1       41.61       40.04      1.69 o 
  -4   0   1      128.87      132.47      3.67 o 
  -3   0   1      365.21      381.87      3.38 o 
  -2   0   1      810.21      812.25      5.28 o 
   1   0   1      355.45      344.03      3.34 o 
   2   0   1     4435.60     4463.06     45.40 o 
   3   0   1       32.14       33.35      1.61 o 
   4   0   1     1938.29     1900.11     30.44 o 
   5   0   1        6.93        6.82      0.60 o 
   6   0   1      291.66      278.88      4.39 o 
   7   0   1        0.28        0.29      1.21 o 
   8   0   1       28.81       21.25      2.31 o 
  -9   1   1        0.11       -1.41      1.41 o 
  -8   1   1       27.97       23.91      3.21 o 
  -7   1   1        0.61        1.64      0.77 o 
  -6   1   1      224.02      244.45      4.33 o 
  -5   1   1        8.13        5.84      0.46 o 
  -4   1   1      791.06      791.51      8.84 o 
  -3   1   1        3.61        1.12      0.21 o 
  -2   1   1      585.69      564.16      5.46 o 
   1   1   1    14283.85    15229.79    147.66 o 
   2   1   1      104.65       97.79      7.23 o 
   3   1   1     4290.21     4439.62     31.99 o 
   4   1   1       69.16       77.29      2.26 o 
   5   1   1      416.96      389.49      6.43 o 
   6   1   1        0.96        2.41      1.21 o 
   7   1   1       18.98       15.65      1.77 o 
   8   1   1        1.38        2.37      1.11 o 
  -9   2   1        6.63        5.02      1.81 o 
  -8   2   1       11.80        9.44      2.21 o 
  -7   2   1       31.66       32.72      2.20 o 
  -6   2   1      115.48      116.60      2.14 o 
  -5   2   1        2.78        3.71      0.64 o 
  -4   2   1      452.67      435.08      5.06 o 
  -3   2   1      365.92      352.14      5.02 o 
  -2   2   1       60.95       53.44      2.01 o 
  -1   2   1      551.42      580.03      4.72 o 
   0   2   1      383.86      370.25      5.63 o 
   1   2   1      102.34      108.89      2.20 o 
   2   2   1       41.81       41.66      1.02 o 
   3   2   1      267.38      283.91      4.68 o 
   4   2   1       19.89       21.20      1.40 o 
   5   2   1       53.30       46.65      2.12 o 
   6   2   1       12.04       11.25      1.81 o 
   7   2   1        7.51        1.61      1.61 o 
  -9   3   1        0.36       -0.60      1.41 o 
  -8   3   1       26.19       31.67      3.01 o 
  -7   3   1        0.53        0.00      0.85 o 
  -6   3   1       18.29       18.20      1.04 o 
  -5   3   1       62.46       60.95      1.55 o 
  -4   3   1       43.09       42.40      3.01 o 
  -3   3   1     1396.58     1494.67     18.48 o 
  -2   3   1      185.58      202.96      2.04 o 
  -1   3   1     2516.64     2638.54     20.09 o 
   0   3   1       43.63       56.95      2.81 o 
   1   3   1      316.60      323.44      6.63 o 
   2   3   1       30.33       32.54      2.21 o 
   3   3   1        0.28        1.21      1.00 o 
   4   3   1       28.68       27.92      2.61 o 
   5   3   1        1.92        1.41      1.21 o 
   6   3   1        4.85        3.62      1.61 o 
   7   3   1        0.62       -1.00      1.41 o 
  -9   4   1        2.51        4.43      2.51 o 
  -8   4   1        0.91       -0.82      0.92 o 
  -7   4   1       51.47       47.89      2.63 o 
  -6   4   1        3.07        3.28      0.62 o 
  -5   4   1      216.67      219.18      6.23 o 
  -4   4   1        0.02       -0.80      1.00 o 
  -3   4   1      117.09      120.94      4.02 o 
  -2   4   1       70.95       88.13      1.97 o 
  -1   4   1       13.33       14.54      0.92 o 
   0   4   1      412.71      435.44      5.68 o 
   1   4   1       62.33       65.29      3.01 o 
   2   4   1      167.34      159.91      5.22 o 
   3   4   1       41.93       42.79      3.01 o 
   4   4   1       10.22        9.44      1.81 o 
   5   4   1        0.70        0.60      1.21 o 
   6   4   1        0.45       -0.80      1.21 o 
  -9   5   1        0.80        0.60      1.61 o 
  -8   5   1       15.22       14.67      2.41 o 
  -7   5   1        0.01        1.10      0.85 o 
  -6   5   1      123.24      123.46      3.62 o 
  -5   5   1        3.29        3.04      1.21 o 
  -4   5   1      621.96      606.62     16.57 o 
  -3   5   1        4.82        5.31      0.54 o 
  -2   5   1      685.72      704.56      7.81 o 
  -1   5   1       16.75       14.50      1.06 o 
   0   5   1       66.79       75.01      2.34 o 
   1   5   1       14.72       14.37      1.71 o 
   2   5   1        0.32       -0.60      1.00 o 
   3   5   1       35.84       37.97      3.21 o 
   4   5   1        0.67        3.82      1.61 o 
   5   5   1        4.32        3.62      1.81 o 
  -9   6   1        1.13        1.41      1.61 o 
  -8   6   1        0.18        0.60      1.21 o 
  -7   6   1       21.23       24.91      2.81 o 
  -6   6   1       17.24       17.08      2.21 o 
  -5   6   1      147.42      146.55      4.11 o 
  -4   6   1      338.56      332.15     10.55 o 
  -3   6   1      675.21      667.85      7.87 o 
  -2   6   1      694.00      671.79      8.12 o 
  -1   6   1     1012.30      998.82     10.99 o 
   0   6   1      238.55      246.00      4.90 o 
   1   6   1      376.99      389.19     10.95 o 
   2   6   1       25.75       28.35      1.91 o 
   3   6   1       42.79       46.91      2.46 o 
   4   6   1        7.19        9.84      2.21 o 
   5   6   1        3.21        4.42      2.01 o 
  -8   7   1        1.69        2.97      1.20 o 
  -7   7   1        9.61        9.60      1.41 o 
  -6   7   1        0.14       -0.92      0.92 o 
  -5   7   1        0.98        1.65      0.92 o 
  -4   7   1      109.72      106.65      3.62 o 
  -3   7   1       11.41       10.60      1.11 o 
  -2   7   1      382.24      371.26      6.15 o 
  -1   7   1       74.06       74.62      2.69 o 
   0   7   1      229.46      224.21      4.97 o 
   1   7   1       39.98       44.55      2.40 o 
   2   7   1       49.80       46.14      2.48 o 
   3   7   1        0.89        2.81      1.81 o 
   4   7   1        7.71        6.23      2.21 o 
  -8   8   1        0.77        1.41      1.61 o 
  -7   8   1        2.52        6.83      2.01 o 
  -6   8   1        0.08        0.60      1.21 o 
  -5   8   1       68.59       67.38      3.12 o 
  -4   8   1       10.16       11.62      1.56 o 
  -3   8   1      168.00      169.96      6.63 o 
  -2   8   1       63.71       67.91      2.69 o 
  -1   8   1       92.29       97.14      3.34 o 
   0   8   1       36.50       37.96      2.27 o 
   1   8   1       18.35       20.67      1.83 o 
   2   8   1        3.75        3.82      1.61 o 
  -7   9   1        0.71        2.03      1.61 o 
  -6   9   1        0.62        0.09      1.41 o 
  -5   9   1        0.15        0.04      1.06 o 
  -4   9   1        0.59        1.21      1.41 o 
  -3   9   1        4.31        3.82      1.61 o 
  -2   9   1        3.30        5.83      1.81 o 
  -1   9   1        1.07        1.42      1.10 o 
   0   9   1        1.75        2.07      1.00 o 
   1   9   1        0.05       -1.41      1.41 o 
  -5  10   1       17.44       18.10      1.97 o 
  -4  10   1       27.56       25.71      3.01 o 
  -3  10   1        5.28        8.24      2.01 o 
  -2  10   1       36.92       44.20      3.82 o 
   1 -10   2       17.47       16.88      2.41 o 
   2 -10   2       16.30       20.09      2.61 o 
   3 -10   2       32.00       36.56      3.62 o 
   4 -10   2       18.84       22.50      3.01 o 
  -1  -9   2       28.92       32.34      3.42 o 
   0  -9   2        2.38        2.41      1.61 o 
   1  -9   2       96.54      102.58      3.69 o 
   2  -9   2        2.65        3.54      1.11 o 
   3  -9   2      219.67      228.62      8.04 o 
   4  -9   2       12.88       15.67      2.61 o 
   5  -9   2      202.86      219.80      6.17 o 
   6  -9   2        5.12        9.65      1.56 o 
  -3  -8   2        0.82        0.60      1.41 o 
  -2  -8   2       27.10       27.32      3.21 o 
  -1  -8   2        1.74        0.60      1.21 o 
   0  -8   2       71.41       71.30      2.89 o 
   1  -8   2        4.93        8.29      1.14 o 
   2  -8   2       41.24       40.26      2.71 o 
   3  -8   2        0.26        0.20      0.71 o 
   4  -8   2       15.43       15.16      1.49 o 
   5  -8   2       13.68       15.04      1.63 o 
   6  -8   2       17.71       21.48      1.62 o 
   7  -8   2        8.38       10.56      1.49 o 
  -4  -7   2       13.03       10.45      2.41 o 
  -3  -7   2       17.63       20.49      2.81 o 
  -2  -7   2       10.22        4.62      1.61 o 
  -1  -7   2      104.20      105.61      3.37 o 
   0  -7   2        0.27        0.27      0.77 o 
   1  -7   2      349.37      355.11      6.10 o 
   2  -7   2        0.82        2.01      0.85 o 
   3  -7   2      325.33      320.60     11.75 o 
   4  -7   2        0.17        1.00      0.85 o 
   5  -7   2       91.70       92.31      3.48 o 
   6  -7   2        7.90        7.26      1.19 o 
   7  -7   2       19.03       17.88      2.21 o 
   8  -7   2        7.37        5.42      2.01 o 
  -5  -6   2       10.28       13.46      2.61 o 
  -4  -6   2        2.33       -1.61      1.61 o 
  -3  -6   2      122.71      125.76      5.83 o 
  -2  -6   2        0.40        0.40      1.00 o 
  -1  -6   2      413.44      407.50      6.35 o 
   0  -6   2       68.71       68.11      2.40 o 
   1  -6   2      377.93      368.50      5.75 o 
   2  -6   2      552.53      532.46      7.16 o 
   3  -6   2      130.93      123.66      3.17 o 
   4  -6   2      701.74      693.05      9.51 o 
   5  -6   2       22.45       21.86      1.41 o 
   6  -6   2      173.52      174.90      4.68 o 
   7  -6   2        1.46        1.41      1.21 o 
   8  -6   2        8.52        7.63      2.01 o 
  -6  -5   2        0.04        2.01      1.61 o 
  -5  -5   2        2.81        1.00      1.61 o 
  -4  -5   2        1.97        0.80      1.41 o 
  -3  -5   2        0.44       -0.33      1.00 o 
  -2  -5   2       77.60       75.85      2.37 o 
  -1  -5   2        0.60       -0.48      0.48 o 
   0  -5   2      390.39      375.71      6.83 o 
   1  -5   2        9.97       13.57      0.99 o 
   2  -5   2      227.94      211.42      4.12 o 
   3  -5   2        0.63        0.00      1.00 o 
   4  -5   2       20.72       18.18      1.91 o 
   5  -5   2       49.57       47.83      1.85 o 
   6  -5   2       29.95       31.94      2.61 o 
   7  -5   2       45.01       51.07      2.60 o 
   8  -5   2       47.28       55.45      4.42 o 
  -7  -4   2        2.85        1.00      1.41 o 
  -6  -4   2        3.64        4.62      1.61 o 
  -5  -4   2       18.50       17.28      2.41 o 
  -4  -4   2       43.19       42.99      3.21 o 
  -3  -4   2        6.25        6.23      1.41 o 
  -2  -4   2      487.08      542.74      9.44 o 
  -1  -4   2        1.71       -0.06      0.48 o 
   0  -4   2     1955.15     2052.01     16.95 o 
   1  -4   2       62.97       64.59      1.85 o 
   2  -4   2     1212.20     1261.90     11.50 o 
   3  -4   2      135.23      133.29      3.13 o 
   4  -4   2       79.83       85.69      2.12 o 
   5  -4   2        0.07        0.40      0.80 o 
   6  -4   2        2.97        1.74      0.63 o 
   7  -4   2       25.03       28.42      2.01 o 
   8  -4   2        5.99        4.62      1.81 o 
  -7  -3   2        1.25        1.61      1.41 o 
  -6  -3   2        3.38        3.42      1.41 o 
  -5  -3   2        2.71        1.00      1.00 o 
  -4  -3   2        0.07        0.13      0.52 o 
  -3  -3   2      104.67      108.12      3.42 o 
  -2  -3   2       11.36       11.50      0.92 o 
  -1  -3   2      582.75      605.16     12.86 o 
   0  -3   2      556.51      563.58     15.77 o 
   1  -3   2       31.40       36.28      1.28 o 
   2  -3   2      522.48      521.52      8.44 o 
   3  -3   2      343.31      330.26      3.94 o 
   4  -3   2        4.57        4.82      1.00 o 
   5  -3   2      143.51      143.92      2.93 o 
   6  -3   2        8.05       10.68      1.13 o 
   7  -3   2        5.02        4.14      0.83 o 
   8  -3   2        0.19        1.41      1.41 o 
  -8  -2   2        0.33       -0.20      0.92 o 
  -7  -2   2        0.04       -0.80      1.21 o 
  -6  -2   2        1.03        1.21      1.21 o 
  -5  -2   2        4.17        5.27      0.85 o 
  -4  -2   2       73.91       72.78      2.91 o 
  -3  -2   2       20.45       23.70      2.31 o 
  -2  -2   2      420.66      413.45     14.56 o 
  -1  -2   2      709.86      782.48      5.70 o 
   0  -2   2       87.73       95.12      1.34 o 
   1  -2   2      316.62      342.32      3.84 o 
   2  -2   2       45.85       42.59      1.42 o 
   3  -2   2      119.51      105.37      2.41 o 
   4  -2   2        0.07        0.10      0.41 o 
   5  -2   2      103.71       92.31      3.01 o 
   6  -2   2        6.46        8.43      1.28 o 
   7  -2   2        6.92        4.42      1.61 o 
   8  -2   2        0.07        0.80      1.41 o 
  -8  -1   2        0.91        0.20      0.96 o 
  -7  -1   2        2.49        4.79      1.11 o 
  -6  -1   2       12.39        8.24      1.41 o 
  -5  -1   2        2.94        2.47      0.52 o 
  -4  -1   2        0.45        0.20      0.36 o 
  -3  -1   2      186.31      202.79      3.26 o 
  -2  -1   2      121.20      108.54      2.33 o 
  -1  -1   2     2685.86     2752.45     28.73 o 
   0  -1   2      126.18      109.09      2.41 o 
   1  -1   2     2727.19     2855.81     20.81 o 
   2  -1   2       44.43       52.69      1.16 o 
   3  -1   2      140.64      140.48      2.28 o 
   4  -1   2       92.39      108.39      2.28 o 
   5  -1   2        0.38       -0.15      1.00 o 
   6  -1   2       55.50       58.46      2.37 o 
   7  -1   2        0.03        1.61      1.41 o 
   8  -1   2        6.52        3.74      1.91 o 
  -8   0   2        3.63        3.21      1.61 o 
  -7   0   2        3.60        0.35      0.77 o 
  -6   0   2       69.77       71.86      2.31 o 
  -5   0   2       23.26       23.19      0.87 o 
  -4   0   2      212.88      213.51      2.75 o 
  -3   0   2        2.13        2.87      0.17 o 
  -2   0   2      421.69      457.61      3.35 o 
  -1   0   2      339.07      348.82      2.57 o 
   0   0   2     2019.86     1921.55     19.69 o 
   1   0   2      229.05      230.12      4.10 o 
   2   0   2     1519.57     1444.23     17.28 o 
   3   0   2       16.31       18.28      1.41 o 
   4   0   2      125.76      126.57      1.96 o 
   5   0   2       29.07       30.49      1.69 o 
   6   0   2        3.07        4.23      0.92 o 
   7   0   2        0.84        1.49      1.51 o 
   8   0   2        6.59        5.93      1.42 o 
  -9   1   2        0.14       -1.00      1.61 o 
  -8   1   2        0.68        3.21      1.41 o 
  -7   1   2        6.44        6.19      0.77 o 
  -6   1   2        0.15       -0.03      0.51 o 
  -5   1   2      151.58      141.29      2.35 o 
  -4   1   2       22.89       31.18      1.10 o 
  -3   1   2      484.04      435.27      5.71 o 
  -2   1   2      704.92      747.82      5.97 o 
  -1   1   2       40.14       31.55      0.85 o 
   0   1   2      308.01      312.59      4.82 o 
   1   1   2       69.93       79.75      2.41 o 
   2   1   2      110.91       96.43      3.01 o 
   3   1   2      713.31      788.91     11.85 o 
   4   1   2       68.93       61.88      3.01 o 
   5   1   2      562.88      582.56      8.00 o 
   6   1   2        2.13        1.47      0.87 o 
   7   1   2      143.06      139.17     14.36 o 
   8   1   2        0.06        1.31      1.06 o 
  -9   2   2        0.09        2.21      1.61 o 
  -8   2   2        3.26        1.61      1.21 o 
  -7   2   2        3.00        0.80      0.85 o 
  -6   2   2       21.11       21.23      1.14 o 
  -5   2   2      145.07      148.84      2.58 o 
  -4   2   2      502.81      539.08      7.97 o 
  -3   2   2     1052.70     1039.01     20.49 o 
  -2   2   2     4342.27     4420.88     45.40 o 
  -1   2   2      831.44      798.27     17.08 o 
   0   2   2     3424.10     3512.43     37.17 o 
   1   2   2       47.76       52.43      2.41 o 
   2   2   2       39.91       28.05      2.31 o 
   3   2   2       47.41       47.24      1.91 o 
   4   2   2      103.18      106.90      3.05 o 
   5   2   2       54.90       58.38      2.51 o 
   6   2   2       35.81       29.73      3.01 o 
   7   2   2       13.48       13.17      1.70 o 
  -9   3   2        1.42        0.00      1.41 o 
  -8   3   2       24.61       19.06      1.91 o 
  -7   3   2        0.49        1.41      0.85 o 
  -6   3   2      251.75      247.35      6.36 o 
  -5   3   2        0.92        0.22      0.18 o 
  -4   3   2      634.20      602.43      9.34 o 
  -3   3   2        0.07        0.00      0.80 o 
  -2   3   2       40.20       52.90      1.71 o 
  -1   3   2      307.55      342.44      5.12 o 
   0   3   2      290.91      279.24      5.63 o 
   1   3   2      937.87      977.81     10.01 o 
   2   3   2       78.83       79.96      2.41 o 
   3   3   2      298.72      354.85      5.96 o 
   4   3   2        0.00       -0.04      0.67 o 
   5   3   2       22.16       27.23      1.91 o 
   6   3   2        0.86        2.61      1.41 o 
   7   3   2        0.31        0.60      1.21 o 
  -9   4   2        0.94        2.11      0.99 o 
  -8   4   2        1.85        2.11      0.99 o 
  -7   4   2       17.30       15.29      1.63 o 
  -6   4   2       77.03       80.22      2.18 o 
  -5   4   2       16.93       17.68      1.81 o 
  -4   4   2      298.22      280.25      6.83 o 
  -3   4   2       60.16       70.64      1.42 o 
  -2   4   2       38.51       29.67      1.15 o 
  -1   4   2      189.04      209.15      3.46 o 
   0   4   2       52.93       60.36      1.97 o 
   1   4   2       32.78       39.78      2.41 o 
   2   4   2        5.05        4.82      1.21 o 
   3   4   2        8.61        9.04      1.61 o 
   4   4   2        4.77        4.22      1.41 o 
   5   4   2        7.41        9.04      1.81 o 
   6   4   2        2.68        6.43      2.01 o 
  -9   5   2        3.59        1.81      1.61 o 
  -8   5   2        0.62       -0.20      1.21 o 
  -7   5   2        2.62        1.41      1.41 o 
  -6   5   2        3.53        3.42      1.21 o 
  -5   5   2        3.77        3.42      0.92 o 
  -4   5   2       50.44       52.07      2.27 o 
  -3   5   2       61.54       59.00      1.67 o 
  -2   5   2        1.43        1.48      0.52 o 
  -1   5   2       62.92       57.77      1.97 o 
   0   5   2       48.58       50.03      1.99 o 
   1   5   2        0.01       -0.80      0.80 o 
   2   5   2       10.47        9.84      1.61 o 
   3   5   2        4.34        4.02      1.41 o 
   4   5   2        0.08       -1.41      1.41 o 
   5   5   2        0.24        1.21      1.61 o 
  -9   6   2        1.46        2.61      1.61 o 
  -8   6   2        7.45       10.94      1.63 o 
  -7   6   2        1.76       -0.60      1.21 o 
  -6   6   2       11.46       12.66      1.81 o 
  -5   6   2        1.45        1.68      1.61 o 
  -4   6   2        8.57        7.83      1.14 o 
  -3   6   2       24.32       22.42      1.19 o 
  -2   6   2       80.69       75.97      3.31 o 
  -1   6   2       23.68       23.76      1.51 o 
   0   6   2      193.75      193.21      4.33 o 
   1   6   2        2.96        3.57      0.92 o 
   2   6   2       71.17       82.51      3.12 o 
   3   6   2       15.31       18.68      2.81 o 
   4   6   2        5.57       10.65      2.21 o 
  -8   7   2        0.05        2.39      1.81 o 
  -7   7   2       55.34       65.29      4.42 o 
  -6   7   2        1.31        0.73      0.92 o 
  -5   7   2      125.21      125.98      4.05 o 
  -4   7   2       14.96       16.35      1.63 o 
  -3   7   2       25.53       21.15      1.34 o 
  -2   7   2      144.61      135.03      3.57 o 
  -1   7   2       11.64       11.78      1.28 o 
   0   7   2      334.78      310.06      6.11 o 
   1   7   2       11.17       10.71      1.42 o 
   2   7   2      202.34      201.88      5.31 o 
   3   7   2        0.94        3.55      1.20 o 
  -8   8   2        8.51        7.23      2.01 o 
  -7   8   2        5.51        6.23      1.81 o 
  -6   8   2        8.16        7.70      1.42 o 
  -5   8   2       19.83       25.46      2.31 o 
  -4   8   2        0.15       -0.99      0.99 o 
  -3   8   2        0.13        1.61      1.41 o 
  -2   8   2        0.81        1.31      0.85 o 
  -1   8   2       62.43       54.80      3.21 o 
   0   8   2        5.87        4.44      1.06 o 
   1   8   2       71.59       67.09      3.13 o 
   2   8   2        9.57        7.26      1.49 o 
  -7   9   2        8.05       10.07      1.59 o 
  -6   9   2        2.42        3.38      1.91 o 
  -5   9   2        0.01       -0.37      0.92 o 
  -4   9   2        1.09        0.80      1.41 o 
  -3   9   2        0.73        2.01      1.21 o 
  -2   9   2       12.04       13.46      2.21 o 
  -1   9   2        3.01        3.82      1.06 o 
   0   9   2        7.68        7.97      1.41 o 
  -4  10   2       13.56       11.05      2.41 o 
  -3  10   2        0.18        1.21      1.41 o 
  -2  10   2        8.76       11.45      2.21 o 
   1 -10   3        1.41       -1.41      1.41 o 
   2 -10   3        1.45        1.00      1.41 o 
   3 -10   3        1.21        1.81      1.61 o 
   4 -10   3        0.70        0.55      1.06 o 
  -1  -9   3        7.13        5.42      1.81 o 
   0  -9   3        1.53       -1.41      1.61 o 
   1  -9   3       26.44       26.79      1.97 o 
   2  -9   3        4.65        4.29      1.06 o 
   3  -9   3       17.86       16.67      2.21 o 
   4  -9   3       27.22       24.43      2.06 o 
   5  -9   3       10.44        8.62      1.49 o 
   6  -9   3       34.82       35.88      2.12 o 
  -3  -8   3       12.29       12.66      2.61 o 
  -2  -8   3        0.06        2.61      1.61 o 
  -1  -8   3        1.08        1.41      1.21 o 
   0  -8   3        5.81        5.14      1.06 o 
   1  -8   3       10.95       12.72      1.34 o 
   2  -8   3       23.32       21.88      1.63 o 
   3  -8   3       10.21       11.43      2.51 o 
   4  -8   3        1.34        0.30      0.90 o 
   5  -8   3        2.49        2.49      1.06 o 
   6  -8   3       10.04       13.03      1.31 o 
   7  -8   3        2.59        2.41      1.41 o 
  -4  -7   3        2.10        3.42      1.81 o 
  -3  -7   3        3.55        5.83      1.81 o 
  -2  -7   3        0.58        0.20      1.21 o 
  -1  -7   3       38.51       42.19      3.21 o 
   0  -7   3        2.84        2.81      1.10 o 
   1  -7   3      108.76      109.61      3.26 o 
   2  -7   3        1.58        1.37      0.70 o 
   3  -7   3       26.72       28.10      1.77 o 
   4  -7   3        0.46        0.71      1.21 o 
   5  -7   3        1.72        2.29      0.93 o 
   6  -7   3        4.46        3.85      0.96 o 
   7  -7   3        2.53        1.81      1.41 o 
   8  -7   3        2.80        2.01      1.41 o 
  -5  -6   3        9.39        6.63      2.21 o 
  -4  -6   3       23.20       28.73      3.21 o 
  -3  -6   3       50.01       60.27      4.02 o 
  -2  -6   3       54.25       58.86      3.82 o 
  -1  -6   3       27.03       26.05      1.54 o 
   0  -6   3      144.85      139.70      3.37 o 
   1  -6   3       22.60       24.32      1.42 o 
   2  -6   3      346.84      333.36      5.47 o 
   3  -6   3       57.15       54.24      3.21 o 
   4  -6   3      208.94      206.44      4.82 o 
   5  -6   3       19.72       21.02      1.43 o 
   6  -6   3       20.06       21.29      2.41 o 
   7  -6   3       14.05       12.48      3.11 o 
   8  -6   3        0.19        4.02      1.61 o 
  -6  -5   3        0.68        0.00      1.41 o 
  -5  -5   3        0.16        2.21      1.41 o 
  -4  -5   3        5.98        6.63      1.81 o 
  -3  -5   3        8.16        9.84      2.01 o 
  -2  -5   3      120.31      116.37      2.89 o 
  -1  -5   3       15.67       16.43      1.15 o 
   0  -5   3      452.93      421.86      7.23 o 
   1  -5   3        4.68        4.77      0.71 o 
   2  -5   3      264.94      246.34      6.53 o 
   3  -5   3       81.75       83.73      2.63 o 
   4  -5   3       36.43       37.50      1.58 o 
   5  -5   3      182.90      187.84      6.23 o 
   6  -5   3        4.75        1.81      0.80 o 
   7  -5   3       53.95       55.86      2.75 o 
   8  -5   3        0.34        1.21      1.41 o 
  -7  -4   3        2.95        4.82      1.81 o 
  -6  -4   3        0.42       -1.41      1.41 o 
  -5  -4   3        6.66       11.25      2.01 o 
  -4  -4   3        1.06        2.01      1.21 o 
  -3  -4   3        5.19        5.02      0.67 o 
  -2  -4   3        3.34        3.80      0.52 o 
  -1  -4   3      126.36      127.38      2.60 o 
   0  -4   3       34.92       20.75      1.31 o 
   1  -4   3      861.53      848.18     12.86 o 
   2  -4   3        4.90       10.66      0.85 o 
   3  -4   3      565.61      546.12      5.80 o 
   4  -4   3       41.17       42.20      1.91 o 
   5  -4   3       42.94       35.16      2.61 o 
   6  -4   3        1.92        1.29      1.10 o 
   7  -4   3        2.44        0.29      1.00 o 
   8  -4   3        1.15        1.61      1.41 o 
  -7  -3   3        0.00       -0.20      1.21 o 
  -6  -3   3       37.54       40.78      3.42 o 
  -5  -3   3        3.57        5.27      1.61 o 
  -4  -3   3      431.84      422.46      9.24 o 
  -3  -3   3       24.83       27.94      1.49 o 
  -2  -3   3     1121.69     1144.40      8.51 o 
  -1  -3   3      723.08      825.18      7.74 o 
   0  -3   3      866.71      880.06      8.12 o 
   1  -3   3     3958.19     4210.28     31.11 o 
   2  -3   3      585.61      582.14      5.41 o 
   3  -3   3     2620.16     2645.18     34.86 o 
   4  -3   3      334.71      327.46      7.43 o 
   5  -3   3      349.94      330.11      4.67 o 
   6  -3   3       45.84       48.20      1.88 o 
   7  -3   3       17.13       12.71      1.60 o 
   8  -3   3        0.03        2.01      1.41 o 
  -8  -2   3        7.44        7.62      2.21 o 
  -7  -2   3        0.98       -0.60      1.00 o 
  -6  -2   3        6.12        7.43      1.61 o 
  -5  -2   3       15.57       16.69      1.25 o 
  -4  -2   3       25.14       29.13      3.92 o 
  -3  -2   3      432.10      448.89     10.45 o 
  -2  -2   3       76.70       69.97      1.83 o 
  -1  -2   3     1639.63     1655.82     12.76 o 
   0  -2   3       27.89       27.43      0.96 o 
   1  -2   3      292.14      292.70      5.63 o 
   2  -2   3        0.29       -0.20      0.43 o 
   3  -2   3       33.42       38.09      2.21 o 
   4  -2   3      142.74      142.97      2.67 o 
   5  -2   3        5.57        4.59      0.65 o 
   6  -2   3       80.38       79.26      2.43 o 
   7  -2   3        0.46        1.41      1.61 o 
   8  -2   3        9.01        9.84      2.21 o 
  -8  -1   3        1.45        2.10      0.96 o 
  -7  -1   3        0.06       -0.04      0.77 o 
  -6  -1   3       11.88       13.09      1.11 o 
  -5  -1   3       20.62       19.74      1.20 o 
  -4  -1   3        5.41        3.42      0.80 o 
  -3  -1   3        1.23        0.63      0.29 o 
  -2  -1   3      109.53      105.99      5.83 o 
  -1  -1   3      492.15      476.92      7.03 o 
   0  -1   3     1758.35     1783.95     13.85 o 
   1  -1   3      193.31      194.98      2.91 o 
   2  -1   3     1462.88     1434.42     12.11 o 
   3  -1   3       15.14       17.92      0.85 o 
   4  -1   3      124.04      128.32      3.49 o 
   5  -1   3        5.55        5.37      0.85 o 
   6  -1   3        1.02       -0.04      0.77 o 
   7  -1   3        0.01       -1.41      1.41 o 
   8  -1   3        0.22       -0.92      0.92 o 
  -9   0   3        0.57        1.81      1.81 o 
  -8   0   3        0.26        2.01      1.41 o 
  -7   0   3        1.36        1.10      1.91 o 
  -6   0   3        1.65        0.70      0.50 o 
  -5   0   3      139.42      132.71      5.18 o 
  -4   0   3      222.20      218.73      3.62 o 
  -3   0   3      718.89      691.58      6.94 o 
  -2   0   3      739.81      739.10      4.93 o 
  -1   0   3     1106.26     1100.64      8.71 o 
   0   0   3        4.39        8.14      0.57 o 
   1   0   3      886.92      880.55      5.06 o 
   2   0   3      343.80      328.26      3.38 o 
   3   0   3      294.69      273.63      5.52 o 
   4   0   3       34.72       28.74      1.80 o 
   5   0   3       11.38       14.04      1.20 o 
   6   0   3        0.39        1.31      0.77 o 
   7   0   3        3.09        2.11      0.99 o 
   8   0   3        0.23       -0.80      1.00 o 
  -9   1   3        0.12       -1.61      1.61 o 
  -8   1   3        2.87        1.00      1.41 o 
  -7   1   3        0.17        0.56      0.63 o 
  -6   1   3       10.58       10.23      0.82 o 
  -5   1   3       45.84       37.24      3.05 o 
  -4   1   3      272.48      276.78      3.18 o 
  -3   1   3       95.39       86.04      1.13 o 
  -2   1   3     1162.38     1209.24      5.48 o 
  -1   1   3        4.57        5.27      0.35 o 
   0   1   3      254.62      265.38      4.82 o 
   1   1   3        6.37        8.28      1.00 o 
   2   1   3        2.27        3.21      0.80 o 
   3   1   3       91.81       97.84      3.62 o 
   4   1   3        3.22        3.82      1.00 o 
   5   1   3       11.00       11.85      1.61 o 
   6   1   3        9.31       10.51      1.08 o 
   7   1   3        4.85        4.83      1.14 o 
  -9   2   3        2.14        3.42      1.81 o 
  -8   2   3        0.67        1.21      1.41 o 
  -7   2   3       18.40       19.85      1.85 o 
  -6   2   3        2.46        1.50      0.83 o 
  -5   2   3       13.06       14.28      0.52 o 
  -4   2   3      192.59      196.79      2.53 o 
  -3   2   3       54.93       67.59      2.61 o 
  -2   2   3      961.14      976.75      8.95 o 
  -1   2   3      757.23      787.11      7.53 o 
   0   2   3      121.16      126.97      3.62 o 
   1   2   3      548.76      541.21      9.24 o 
   2   2   3       39.78       37.17      2.21 o 
   3   2   3       22.60       25.92      2.01 o 
   4   2   3        0.71        0.20      0.80 o 
   5   2   3        0.78        0.79      0.82 o 
   6   2   3       33.49       32.86      4.02 o 
   7   2   3        0.00        2.94      1.11 o 
  -9   3   3        2.13        3.21      1.81 o 
  -8   3   3        2.22        2.58      1.06 o 
  -7   3   3       15.87       19.60      1.77 o 
  -6   3   3       13.87       13.21      1.08 o 
  -5   3   3        3.51        3.52      1.01 o 
  -4   3   3       19.93       35.28      1.56 o 
  -3   3   3       13.42       22.48      2.41 o 
  -2   3   3      625.37      732.10      6.71 o 
  -1   3   3      610.82      665.05      6.84 o 
   0   3   3      428.02      490.39      5.95 o 
   1   3   3      731.13      743.21      8.44 o 
   2   3   3       13.47       16.07      1.89 o 
   3   3   3       79.97       79.61      2.77 o 
   4   3   3        1.28        1.44      0.82 o 
   5   3   3        1.05        3.28      1.41 o 
   6   3   3        5.70        4.42      1.61 o 
  -9   4   3        1.52        2.21      1.25 o 
  -8   4   3        2.05        1.55      1.10 o 
  -7   4   3        9.28        6.41      0.88 o 
  -6   4   3        1.44        0.60      0.45 o 
  -5   4   3      239.58      258.95      6.83 o 
  -4   4   3        0.06        2.41      1.00 o 
  -3   4   3     1113.71     1184.67     10.66 o 
  -2   4   3       85.84       94.78      2.21 o 
  -1   4   3      587.76      629.25      7.06 o 
   0   4   3       21.34       21.50      1.81 o 
   1   4   3        6.18        8.64      1.41 o 
   2   4   3       32.99       32.75      2.61 o 
   3   4   3        7.68        7.63      1.61 o 
   4   4   3       30.81       32.34      3.01 o 
   5   4   3        2.07        1.00      1.41 o 
   6   4   3        3.67        1.00      1.41 o 
  -9   5   3        0.43        1.81      1.61 o 
  -8   5   3        5.62        3.62      1.41 o 
  -7   5   3        2.30        1.42      1.10 o 
  -6   5   3        2.26        4.02      1.41 o 
  -5   5   3       24.47       22.88      1.71 o 
  -4   5   3        0.21        1.59      1.31 o 
  -3   5   3      321.24      325.33      4.35 o 
  -2   5   3       46.65       47.78      1.78 o 
  -1   5   3      243.12      243.74      4.38 o 
   0   5   3       78.26       83.83      2.61 o 
   1   5   3       14.71       18.48      2.01 o 
   2   5   3       12.89       15.07      2.01 o 
   3   5   3        0.32       -1.21      1.21 o 
   4   5   3        1.50        1.61      1.61 o 
   5   5   3        0.88        0.00      1.41 o 
  -9   6   3        1.06        2.01      1.41 o 
  -8   6   3       13.76       16.09      1.83 o 
  -7   6   3       19.80       19.69      2.61 o 
  -6   6   3       30.53       32.34      2.81 o 
  -5   6   3       26.77       27.28      1.85 o 
  -4   6   3       34.70       37.31      3.11 o 
  -3   6   3        0.87        1.05      0.60 o 
  -2   6   3       64.20       69.38      4.32 o 
  -1   6   3        5.16        4.11      1.61 o 
   0   6   3       35.37       33.74      1.85 o 
   1   6   3        1.85        3.25      0.92 o 
   2   6   3        0.02        0.20      1.21 o 
   3   6   3        1.37        3.62      1.81 o 
   4   6   3        3.18        1.21      1.61 o 
  -8   7   3        0.66        1.63      1.06 o 
  -7   7   3       28.76       33.15      3.21 o 
  -6   7   3        1.07        0.00      1.61 o 
  -5   7   3       37.13       34.49      2.27 o 
  -4   7   3        0.02        0.10      1.51 o 
  -3   7   3        4.59        2.61      1.21 o 
  -2   7   3        1.84        0.40      0.67 o 
  -1   7   3        2.70        2.31      0.82 o 
   0   7   3        1.54        0.42      0.90 o 
   1   7   3       18.15       16.80      1.56 o 
   2   7   3        3.93        5.91      1.61 o 
   3   7   3       11.71       14.71      1.83 o 
  -8   8   3        9.23        7.03      2.01 o 
  -7   8   3        6.43        4.42      1.81 o 
  -6   8   3       69.90       68.14      3.34 o 
  -5   8   3       11.96       13.51      2.11 o 
  -4   8   3      202.65      196.88      5.40 o 
  -3   8   3       15.62       19.08      2.61 o 
  -2   8   3      148.05      150.07      6.43 o 
  -1   8   3        0.08        0.40      1.21 o 
   0   8   3       25.83       26.52      1.99 o 
   1   8   3       34.19       26.57      3.11 o 
   2   8   3        1.86        3.64      1.61 o 
  -7   9   3        2.24        3.52      1.28 o 
  -6   9   3        2.85        1.41      0.99 o 
  -5   9   3        2.49        4.75      1.15 o 
  -4   9   3        0.31        1.25      1.81 o 
  -3   9   3        1.58        1.81      1.41 o 
  -2   9   3        0.84        1.21      1.41 o 
  -1   9   3        6.71        6.23      1.81 o 
   0   9   3        1.70        1.92      1.06 o 
  -4  10   3       12.52       12.35      2.91 o 
  -3  10   3        2.86        4.02      1.81 o 
   2 -10   4       21.11       21.90      2.81 o 
   3 -10   4        3.60        3.62      1.41 o 
  -1  -9   4       19.87       21.29      2.81 o 
   0  -9   4        0.75        0.00      1.41 o 
   1  -9   4       14.25       10.04      1.81 o 
   2  -9   4        0.02        0.50      0.90 o 
   3  -9   4        1.48        0.62      0.82 o 
   4  -9   4        0.39        1.31      1.31 o 
   5  -9   4        1.09        0.93      0.85 o 
   6  -9   4        0.00        0.71      1.41 o 
  -3  -8   4        1.52        1.81      1.61 o 
  -2  -8   4        0.09        3.21      1.81 o 
  -1  -8   4       18.59       23.71      2.81 o 
   0  -8   4       25.50       29.53      3.01 o 
   1  -8   4       20.82       19.69      1.56 o 
   2  -8   4      104.36      109.28      4.22 o 
   3  -8   4        2.40        3.66      1.00 o 
   4  -8   4       68.61       74.99      3.42 o 
   5  -8   4        3.06        2.35      0.73 o 
   6  -8   4       20.66       20.97      1.99 o 
   7  -8   4        8.18        9.04      1.81 o 
  -4  -7   4       34.36       33.75      3.62 o 
  -3  -7   4       14.26       15.47      2.61 o 
  -2  -7   4      122.98      111.90      5.83 o 
  -1  -7   4       29.45       27.92      3.01 o 
   0  -7   4       95.82       84.11      2.89 o 
   1  -7   4      126.04      123.98      3.46 o 
   2  -7   4        2.33        3.28      0.77 o 
   3  -7   4      332.66      312.19      8.44 o 
   4  -7   4        5.75        7.35      1.20 o 
   5  -7   4      204.18      202.53      4.36 o 
   6  -7   4        5.43        7.83      1.81 o 
   7  -7   4       27.13       24.31      2.81 o 
  -5  -6   4        0.01        1.21      1.41 o 
  -4  -6   4        3.41        3.42      1.81 o 
  -3  -6   4        0.34       -0.60      1.41 o 
  -2  -6   4       97.86       95.42      5.02 o 
  -1  -6   4       43.30       45.78      2.81 o 
   0  -6   4      205.89      201.10      4.15 o 
   1  -6   4       91.79       91.76      2.69 o 
   2  -6   4      103.48       95.34      2.84 o 
   3  -6   4        3.26        2.61      1.21 o 
   4  -6   4       73.37       70.07      2.55 o 
   5  -6   4        7.63        9.15      1.28 o 
   6  -6   4       60.82       67.90      4.22 o 
   7  -6   4        1.63        1.39      0.82 o 
   8  -6   4       16.52       20.89      2.81 o 
  -6  -5   4        1.81        1.61      1.61 o 
  -5  -5   4        0.29        0.80      1.21 o 
  -4  -5   4        1.14        0.00      1.41 o 
  -3  -5   4        2.72        2.41      1.21 o 
  -2  -5   4       32.15       35.38      1.52 o 
  -1  -5   4       95.52       96.46      2.56 o 
   0  -5   4       71.85       67.10      2.07 o 
   1  -5   4      260.63      260.38      4.38 o 
   2  -5   4        2.36        2.30      1.21 o 
   3  -5   4       61.02       63.06      2.34 o 
   4  -5   4       30.92       28.79      1.77 o 
   5  -5   4        1.09        0.40      0.80 o 
   6  -5   4        6.46        4.86      1.10 o 
   7  -5   4        2.29        1.67      0.92 o 
   8  -5   4        2.04        3.01      1.61 o 
  -7  -4   4        0.02       -0.80      1.41 o 
  -6  -4   4        3.08        2.81      1.61 o 
  -5  -4   4        9.34        5.42      1.61 o 
  -4  -4   4       14.45       11.52      1.25 o 
  -3  -4   4       89.19       89.45      4.92 o 
  -2  -4   4        3.67        3.68      0.52 o 
  -1  -4   4       66.40       75.10      1.97 o 
   0  -4   4       25.25       28.08      1.25 o 
   1  -4   4        3.31        1.09      0.48 o 
   2  -4   4      249.50      236.65      5.63 o 
   3  -4   4        1.10        0.40      0.90 o 
   4  -4   4      144.01      141.01      3.55 o 
   5  -4   4        6.11        5.63      1.21 o 
   6  -4   4        2.95        2.35      1.81 o 
   7  -4   4        1.28        0.15      1.91 o 
   8  -4   4        0.97        0.60      1.41 o 
  -7  -3   4       11.70       13.26      2.21 o 
  -6  -3   4        9.25       10.65      2.01 o 
  -5  -3   4        7.25        7.25      0.96 o 
  -4  -3   4        0.02        1.37      0.67 o 
  -3  -3   4       23.90       20.27      0.79 o 
  -2  -3   4      400.81      438.13      8.84 o 
  -1  -3   4      108.42      103.07      4.72 o 
   0  -3   4     1322.88     1392.35     13.46 o 
   1  -3   4      128.35      146.77      2.83 o 
   2  -3   4      259.74      288.13      4.38 o 
   3  -3   4      310.89      329.40      5.11 o 
   4  -3   4        0.05       -0.60      0.80 o 
   5  -3   4      282.65      278.91      5.73 o 
   6  -3   4        0.71        1.15      0.87 o 
   7  -3   4       70.47       72.78      2.55 o 
   8  -3   4        1.69        2.01      1.41 o 
  -8  -2   4        0.25        2.51      1.14 o 
  -7  -2   4       13.03       12.25      2.01 o 
  -6  -2   4        3.44        3.82      0.85 o 
  -5  -2   4        4.10        7.27      2.71 o 
  -4  -2   4       15.01       17.01      1.20 o 
  -3  -2   4      166.53      147.57      3.13 o 
  -2  -2   4       73.32       70.02      1.99 o 
  -1  -2   4      643.52      618.83      8.14 o 
   0  -2   4      379.09      342.97      6.93 o 
   1  -2   4       83.12       83.57      3.01 o 
   2  -2   4        4.68        7.55      0.71 o 
   3  -2   4        3.67        4.06      0.49 o 
   4  -2   4      160.71      160.83      2.89 o 
   5  -2   4       29.31       28.89      1.39 o 
   6  -2   4       35.27       28.53      1.85 o 
   7  -2   4       12.76       13.34      1.42 o 
   8  -2   4        0.98        3.21      1.61 o 
  -8  -1   4        4.62        5.02      2.01 o 
  -7  -1   4       66.52       64.89      5.93 o 
  -6  -1   4        4.15        6.59      1.00 o 
  -5  -1   4      182.43      180.36      7.63 o 
  -4  -1   4        0.06        0.16      0.18 o 
  -3  -1   4       14.37       14.47      0.78 o 
  -2  -1   4      228.01      222.10      5.02 o 
  -1  -1   4      194.96      167.26      5.12 o 
   0  -1   4     1497.05     1514.74     17.48 o 
   1  -1   4       10.86       11.02      0.61 o 
   2  -1   4      369.54      369.14      4.24 o 
   3  -1   4       17.31       13.97      0.81 o 
   4  -1   4        2.39        4.66      1.00 o 
   5  -1   4        1.82        2.41      0.71 o 
   6  -1   4        8.66        9.93      1.20 o 
   7  -1   4        8.21        5.60      2.21 o 
   8  -1   4        0.69       -0.80      1.41 o 
  -9   0   4        0.67       -1.00      1.61 o 
  -8   0   4        2.26        4.62      1.81 o 
  -7   0   4        5.21        5.44      1.23 o 
  -6   0   4        2.92        2.08      1.17 o 
  -5   0   4       88.46       86.68      2.11 o 
  -4   0   4      164.68      170.62      3.17 o 
  -3   0   4       48.97       42.39      1.18 o 
  -2   0   4      160.80      153.48      2.38 o 
  -1   0   4       18.94       22.55      0.77 o 
   0   0   4      148.39      145.81      3.72 o 
   1   0   4       11.96       13.69      1.05 o 
   2   0   4      137.93      126.09      2.67 o 
   3   0   4       73.64       68.45      2.06 o 
   4   0   4        0.06        0.80      0.60 o 
   5   0   4       10.96        9.59      1.14 o 
   6   0   4        2.29        3.80      0.92 o 
   7   0   4        0.42        0.20      1.21 o 
  -9   1   4        0.44        2.21      1.81 o 
  -8   1   4        7.28        8.04      2.21 o 
  -7   1   4        0.00       -0.54      0.54 o 
  -6   1   4       12.61       13.76      0.87 o 
  -5   1   4        0.05        0.70      0.43 o 
  -4   1   4       41.16       34.42      0.93 o 
  -3   1   4      334.40      359.80      2.91 o 
  -2   1   4      300.62      272.43      2.04 o 
  -1   1   4     2090.71     2183.06     17.60 o 
   0   1   4       88.94       88.23      2.91 o 
   1   1   4      733.30      730.10      6.66 o 
   2   1   4       25.48       27.72      1.81 o 
   3   1   4       22.43       24.51      2.01 o 
   4   1   4       29.37       32.54      2.41 o 
   5   1   4        2.68        0.60      1.00 o 
   6   1   4        4.10        4.53      0.96 o 
   7   1   4        2.19        2.99      1.06 o 
  -9   2   4        1.28        1.81      1.41 o 
  -8   2   4        8.79        8.42      1.31 o 
  -7   2   4        0.22       -0.80      0.80 o 
  -6   2   4       67.49       66.50      2.84 o 
  -5   2   4        7.15        7.65      0.54 o 
  -4   2   4       58.25       64.27      1.50 o 
  -3   2   4       51.33       54.13      2.61 o 
  -2   2   4       51.50       60.89      1.63 o 
  -1   2   4      735.28      782.08     11.05 o 
   0   2   4      291.06      295.52      6.23 o 
   1   2   4      305.34      300.34      6.63 o 
   2   2   4      152.24      163.73      5.02 o 
   3   2   4        2.65        2.41      1.00 o 
   4   2   4        5.66        7.43      1.61 o 
   5   2   4        0.17        0.20      0.85 o 
   6   2   4        0.21       -0.03      0.92 o 
   7   2   4        0.37        2.30      2.31 o 
  -9   3   4        0.53       -0.80      1.41 o 
  -8   3   4        2.16        3.82      1.14 o 
  -7   3   4       10.32        9.78      1.34 o 
  -6   3   4       88.91       89.97      3.65 o 
  -5   3   4      166.55      163.20      3.07 o 
  -4   3   4      246.66      250.51      6.03 o 
  -3   3   4      114.36       95.45      2.71 o 
  -2   3   4      355.49      432.80      5.47 o 
  -1   3   4       68.17       73.33      3.01 o 
   0   3   4      590.24      674.40     11.45 o 
   1   3   4       54.05       57.05      3.01 o 
   2   3   4      348.26      381.10      9.04 o 
   3   3   4        5.27        7.35      1.14 o 
   4   3   4       51.52       54.45      2.56 o 
   5   3   4        5.08        7.03      1.25 o 
   6   3   4        2.92        2.69      1.00 o 
  -9   4   4        0.10       -0.90      0.99 o 
  -8   4   4        0.93        0.83      2.61 o 
  -7   4   4        1.60        0.14      0.61 o 
  -6   4   4        1.28        0.70      1.10 o 
  -5   4   4       98.20       94.82      4.02 o 
  -4   4   4        8.51        6.30      0.92 o 
  -3   4   4      139.26      109.95      5.57 o 
  -2   4   4       72.06       49.09      1.49 o 
  -1   4   4       14.87       26.70      1.34 o 
   0   4   4        0.36        2.41      1.00 o 
   1   4   4       93.38      109.30      3.12 o 
   2   4   4       59.57       60.42      2.48 o 
   3   4   4       15.89       16.66      1.49 o 
   4   4   4       18.67       17.56      1.69 o 
   5   4   4        1.30        1.61      1.61 o 
  -9   5   4        2.22        3.82      2.01 o 
  -8   5   4        2.96        4.30      1.06 o 
  -7   5   4       23.20       25.66      1.91 o 
  -6   5   4        4.16        6.03      1.41 o 
  -5   5   4       23.98       25.03      1.70 o 
  -4   5   4        1.23        1.61      0.71 o 
  -3   5   4       35.59       41.87      1.25 o 
  -2   5   4      178.87      183.44      4.82 o 
  -1   5   4      161.64      164.18      3.52 o 
   0   5   4      171.74      171.72      3.89 o 
   1   5   4      124.26      134.80      5.02 o 
   2   5   4       13.29       16.47      2.01 o 
   3   5   4       12.42       18.28      2.41 o 
   4   5   4        0.35        0.20      1.21 o 
   5   5   4        0.03       -0.40      1.41 o 
  -9   6   4        0.87        2.21      1.61 o 
  -8   6   4       15.42       18.08      1.91 o 
  -7   6   4        3.58        5.02      1.81 o 
  -6   6   4      148.63      166.54      6.43 o 
  -5   6   4        7.63        6.69      1.51 o 
  -4   6   4      290.35      285.85      5.75 o 
  -3   6   4        4.00        2.47      0.54 o 
  -2   6   4       91.32       86.78      2.91 o 
  -1   6   4       28.84       24.63      1.54 o 
   0   6   4        4.89        5.94      0.99 o 
   1   6   4       39.35       42.28      2.27 o 
   2   6   4        0.55        2.61      1.21 o 
   3   6   4        8.40       10.04      2.01 o 
   4   6   4        0.01       -1.41      1.41 o 
  -8   7   4        0.45        0.12      1.81 o 
  -7   7   4        6.38        7.03      1.61 o 
  -6   7   4        9.17       10.11      1.42 o 
  -5   7   4       21.88       21.09      1.85 o 
  -4   7   4       50.53       50.47      3.42 o 
  -3   7   4       48.03       48.62      3.42 o 
  -2   7   4       27.63       25.41      2.01 o 
  -1   7   4       19.56       18.56      2.41 o 
   0   7   4        7.92        8.71      1.20 o 
   1   7   4        2.60        2.67      1.71 o 
   2   7   4        5.39        6.29      1.20 o 
   3   7   4        2.17        3.37      1.20 o 
  -8   8   4        0.01        0.80      1.61 o 
  -7   8   4        0.82        0.40      1.41 o 
  -6   8   4        1.40        1.31      0.99 o 
  -5   8   4        5.86        4.18      1.20 o 
  -4   8   4        0.72        1.51      1.14 o 
  -3   8   4        6.39       -0.20      1.41 o 
  -2   8   4        9.53       10.04      2.01 o 
  -1   8   4        7.35        5.06      1.11 o 
   0   8   4       18.93       19.85      1.88 o 
   1   8   4        2.74        1.50      1.06 o 
  -6   9   4        1.04        0.25      1.06 o 
  -5   9   4        0.24        1.25      1.06 o 
  -4   9   4        1.54        3.00      1.11 o 
  -3   9   4       10.32        6.23      1.81 o 
  -2   9   4        0.13        2.61      1.61 o 
  -1   9   4       11.80       16.27      2.61 o 
   0   9   4        0.55        3.82      1.28 o 
  -1  -9   5        3.75        3.62      1.81 o 
   0  -9   5      101.56      105.67      5.83 o 
   1  -9   5        5.42        6.43      2.21 o 
   2  -9   5      133.47      134.27      4.19 o 
   3  -9   5        0.04        1.82      1.10 o 
   4  -9   5       56.50       57.87      3.05 o 
   5  -9   5       10.53        6.52      1.51 o 
  -3  -8   5        0.02        0.40      1.41 o 
  -2  -8   5        5.40        4.42      1.61 o 
  -1  -8   5        4.46        2.61      1.41 o 
   0  -8   5       51.98       45.20      3.82 o 
   1  -8   5       61.26       59.56      2.60 o 
   2  -8   5       68.83       59.13      2.63 o 
   3  -8   5      111.39      103.66      5.02 o 
   4  -8   5       13.77       12.51      1.55 o 
   5  -8   5       39.66       39.80      2.48 o 
   6  -8   5        0.93        0.68      0.92 o 
  -4  -7   5        0.44        4.62      2.01 o 
  -3  -7   5        6.05        4.42      1.81 o 
  -2  -7   5        0.97        2.21      1.41 o 
  -1  -7   5       34.94       28.13      2.81 o 
   0  -7   5        9.80        6.54      0.96 o 
   1  -7   5        4.77        3.07      1.00 o 
   2  -7   5       22.37       15.04      1.34 o 
   3  -7   5       19.83       19.29      2.41 o 
   4  -7   5        0.07        1.35      0.73 o 
   5  -7   5       13.67       13.98      1.56 o 
   6  -7   5        1.67        3.21      1.41 o 
   7  -7   5        0.59        2.01      1.41 o 
  -5  -6   5        1.38        1.61      1.61 o 
  -4  -6   5        1.36        4.42      1.61 o 
  -3  -6   5       31.23       28.93      3.21 o 
  -2  -6   5        9.72       12.66      2.01 o 
  -1  -6   5      259.53      252.32      7.63 o 
   0  -6   5        4.30        4.40      0.82 o 
   1  -6   5      370.07      333.22      8.34 o 
   2  -6   5       18.61       17.59      1.91 o 
   3  -6   5       96.28       86.05      2.97 o 
   4  -6   5        8.98        7.81      1.20 o 
   5  -6   5        7.08        8.00      1.31 o 
   6  -6   5       30.37       29.73      3.01 o 
   7  -6   5        0.07        1.68      0.92 o 
  -6  -5   5        6.81        9.64      2.21 o 
  -5  -5   5        1.94        3.21      1.61 o 
  -4  -5   5        3.07        4.42      1.61 o 
  -3  -5   5        2.04       -0.20      1.21 o 
  -2  -5   5        0.24       -1.21      1.21 o 
  -1  -5   5       64.24       65.43      2.01 o 
   0  -5   5       97.68       93.36      5.52 o 
   1  -5   5      204.90      203.00      3.89 o 
   2  -5   5      362.88      337.50      7.43 o 
   3  -5   5       58.50       60.17      2.71 o 
   4  -5   5      123.42      123.16      3.62 o 
   5  -5   5       12.59       13.26      2.01 o 
   6  -5   5        3.91        3.40      0.92 o 
   7  -5   5        9.40       11.66      1.42 o 
   8  -5   5        0.08       -1.21      1.41 o 
  -7  -4   5        1.47        0.20      1.61 o 
  -6  -4   5        4.57        7.43      1.81 o 
  -5  -4   5       48.82       48.46      2.61 o 
  -4  -4   5       12.29       15.06      2.51 o 
  -3  -4   5      199.39      187.37      6.53 o 
  -2  -4   5       18.60       18.97      0.82 o 
  -1  -4   5       66.93       67.86      1.86 o 
   0  -4   5      226.95      210.69      3.62 o 
   1  -4   5       10.75        8.64      0.92 o 
   2  -4   5      587.71      573.35     10.85 o 
   3  -4   5        0.60        1.71      1.10 o 
   4  -4   5      203.46      203.30      6.43 o 
   5  -4   5        3.20        3.01      0.85 o 
   6  -4   5       13.83       11.25      1.28 o 
   7  -4   5        0.01       -0.62      1.10 o 
   8  -4   5        1.31        0.20      1.41 o 
  -7  -3   5        0.70        0.40      1.21 o 
  -6  -3   5        3.38        3.01      1.41 o 
  -5  -3   5       41.53       42.05      2.12 o 
  -4  -3   5       75.40       76.95      2.63 o 
  -3  -3   5      263.84      256.90      4.76 o 
  -2  -3   5      582.52      622.73     10.04 o 
  -1  -3   5      254.83      249.71      6.03 o 
   0  -3   5      612.55      627.19     10.25 o 
   1  -3   5       86.24      100.45      3.62 o 
   2  -3   5       24.92       34.67      1.40 o 
   3  -3   5      116.41      121.14      4.42 o 
   4  -3   5        1.62        2.01      0.71 o 
   5  -3   5       64.44       65.49      4.02 o 
   6  -3   5        0.35        1.39      0.77 o 
   7  -3   5        2.83        3.23      0.81 o 
   8  -3   5        0.04        1.61      1.41 o 
  -8  -2   5        4.58        2.51      1.71 o 
  -7  -2   5        1.13        0.40      1.00 o 
  -6  -2   5       28.42       27.24      1.77 o 
  -5  -2   5       27.25       29.10      1.63 o 
  -4  -2   5       14.16       16.32      1.20 o 
  -3  -2   5       88.83       92.03      2.56 o 
  -2  -2   5      149.71      142.63      4.22 o 
  -1  -2   5      133.40      137.93      1.79 o 
   0  -2   5      459.19      448.66      5.47 o 
   1  -2   5     1376.41     1395.01     17.88 o 
   2  -2   5       97.54       99.04      3.62 o 
   3  -2   5      523.27      520.89      6.64 o 
   4  -2   5       40.98       36.60      1.41 o 
   5  -2   5       38.02       33.15      1.75 o 
   6  -2   5       52.26       48.68      2.48 o 
   7  -2   5        4.63        2.70      0.92 o 
   8  -2   5       18.80       18.08      2.61 o 
  -8  -1   5        4.32        5.63      2.01 o 
  -7  -1   5        0.00        2.31      0.73 o 
  -6  -1   5      132.55      126.93      4.02 o 
  -5  -1   5       37.10       35.36      1.91 o 
  -4  -1   5      676.66      663.17      7.52 o 
  -3  -1   5      376.85      414.47      4.50 o 
  -2  -1   5      634.52      648.82      6.26 o 
  -1  -1   5       58.87       88.10      4.22 o 
   0  -1   5      122.21      113.30      3.21 o 
   1  -1   5      581.63      554.69      6.73 o 
   2  -1   5      129.49      131.35      2.02 o 
   3  -1   5      333.08      320.61      4.12 o 
   4  -1   5       65.55       71.91      3.21 o 
   5  -1   5       12.03        8.79      1.06 o 
   6  -1   5        1.46        1.83      0.90 o 
   7  -1   5        0.00        1.21      0.77 o 
  -9   0   5        0.68        2.61      1.81 o 
  -8   0   5       11.60        7.43      2.21 o 
  -7   0   5        1.24        2.64      0.92 o 
  -6   0   5      192.28      180.80      3.43 o 
  -5   0   5        6.35        8.51      0.87 o 
  -4   0   5     1143.50     1114.07     34.65 o 
  -3   0   5      393.61      386.67      8.64 o 
  -2   0   5     1430.48     1441.02      9.27 o 
  -1   0   5      511.32      513.07      4.92 o 
   0   0   5      199.70      217.28      3.26 o 
   1   0   5        7.70        9.04      0.45 o 
   2   0   5       37.39       35.30      1.30 o 
   3   0   5       64.88       58.46      3.62 o 
   4   0   5       23.37       23.62      1.49 o 
   5   0   5        2.07        0.42      0.63 o 
   6   0   5        0.34        1.00      0.71 o 
   7   0   5        0.30        2.61      1.41 o 
  -9   1   5        0.49        1.00      1.41 o 
  -8   1   5       20.50       24.21      1.93 o 
  -7   1   5        0.09       -0.82      0.82 o 
  -6   1   5       29.41       33.09      1.37 o 
  -5   1   5       25.07       24.62      0.81 o 
  -4   1   5        3.29        2.92      0.33 o 
  -3   1   5      872.46      897.73      5.15 o 
  -2   1   5        5.23        6.53      0.42 o 
  -1   1   5     1786.65     1862.55     11.98 o 
   0   1   5       63.82       53.64      1.54 o 
   1   1   5      228.09      226.31      3.42 o 
   2   1   5       16.94       17.08      1.61 o 
   3   1   5        0.08       -0.60      0.80 o 
   4   1   5        2.64        2.21      1.00 o 
   5   1   5        0.14       -0.10      0.90 o 
   6   1   5        1.46        0.86      0.77 o 
   7   1   5        0.03        0.82      0.92 o 
  -9   2   5        0.36        1.61      1.61 o 
  -8   2   5        6.69        5.37      0.96 o 
  -7   2   5       35.25       33.53      1.74 o 
  -6   2   5        2.97        3.33      0.68 o 
  -5   2   5      230.96      235.39      2.81 o 
  -4   2   5       47.27       44.73      1.58 o 
  -3   2   5      189.60      189.30      2.24 o 
  -2   2   5        6.26        8.19      0.58 o 
  -1   2   5       34.43       36.36      2.01 o 
   0   2   5      268.52      251.92      6.03 o 
   1   2   5       62.86       61.33      1.55 o 
   2   2   5      195.22      198.68      5.83 o 
   3   2   5       29.36       32.95      2.61 o 
   4   2   5       18.73       19.89      2.21 o 
   5   2   5        0.07        1.61      1.21 o 
   6   2   5        1.43        1.31      0.75 o 
  -9   3   5        0.18       -1.00      1.41 o 
  -8   3   5        0.51       -1.11      1.21 o 
  -7   3   5       15.28       15.40      1.21 o 
  -6   3   5        4.39        4.34      0.73 o 
  -5   3   5      104.17       98.28      2.38 o 
  -4   3   5      288.51      282.86      6.43 o 
  -3   3   5       56.83       50.59      3.84 o 
  -2   3   5      665.97      654.22     19.29 o 
  -1   3   5        1.55        2.41      0.80 o 
   0   3   5      142.93      160.72      5.22 o 
   1   3   5       38.39       36.16      2.61 o 
   2   3   5        9.97       13.86      1.81 o 
   3   3   5       51.10       52.84      3.62 o 
   4   3   5        8.22       10.51      1.31 o 
   5   3   5        6.46        8.51      1.71 o 
   6   3   5        2.38        4.82      1.41 o 
  -9   4   5       23.77       24.61      2.41 o 
  -8   4   5        8.01        6.60      1.28 o 
  -7   4   5       32.30       33.81      1.73 o 
  -6   4   5        0.15       -0.60      0.71 o 
  -5   4   5        0.78        1.61      1.00 o 
  -4   4   5      198.03      205.74      4.19 o 
  -3   4   5        0.67        0.06      0.34 o 
  -2   4   5      431.83      414.85      6.33 o 
  -1   4   5        1.75        1.00      0.52 o 
   0   4   5       71.70       83.17      4.02 o 
   1   4   5       10.13       10.51      1.20 o 
   2   4   5        1.87        1.75      0.77 o 
   3   4   5       37.57       34.72      2.41 o 
   4   4   5        5.00        5.42      1.20 o 
   5   4   5       14.42       11.41      3.31 o 
  -9   5   5       13.47       15.87      2.81 o 
  -8   5   5       24.07       27.29      2.06 o 
  -7   5   5       28.86       32.23      2.12 o 
  -6   5   5       64.92       72.92      4.02 o 
  -5   5   5        5.70        3.78      0.92 o 
  -4   5   5        0.20       -0.11      0.63 o 
  -3   5   5        3.03        2.81      0.57 o 
  -2   5   5       60.87       62.74      2.07 o 
  -1   5   5       25.24       22.62      1.91 o 
   0   5   5        4.23        5.83      1.41 o 
   1   5   5        4.38        6.83      1.61 o 
   2   5   5       10.04       10.45      1.81 o 
   3   5   5        3.26        3.21      1.61 o 
   4   5   5        3.95        3.01      1.61 o 
  -9   6   5       16.20       15.00      1.85 o 
  -8   6   5        0.47        2.81      1.14 o 
  -7   6   5       32.08       29.53      2.81 o 
  -6   6   5       11.76       13.66      2.01 o 
  -5   6   5        0.99        0.30      0.90 o 
  -4   6   5        0.01        0.20      0.85 o 
  -3   6   5       12.59       14.06      2.01 o 
  -2   6   5       35.00       31.07      1.63 o 
  -1   6   5        0.57        0.44      0.80 o 
   0   6   5       12.23       13.82      1.40 o 
   1   6   5        0.59        0.10      0.85 o 
   2   6   5        0.08        0.80      1.21 o 
   3   6   5        0.43       -1.21      1.61 o 
  -8   7   5        7.48        6.34      1.42 o 
  -7   7   5        3.89        2.41      1.41 o 
  -6   7   5        0.14       -1.00      1.00 o 
  -5   7   5       54.11       56.51      3.21 o 
  -4   7   5        1.15        2.61      1.06 o 
  -3   7   5      131.74      137.01      5.83 o 
  -2   7   5        0.01        0.28      1.10 o 
  -1   7   5       55.59       60.79      4.72 o 
   0   7   5        0.45        1.21      0.85 o 
   1   7   5        4.72        3.91      1.06 o 
   2   7   5        1.75        1.61      0.99 o 
  -7   8   5        9.40       12.86      2.41 o 
  -6   8   5       29.73       26.19      2.20 o 
  -5   8   5        2.06        3.35      1.06 o 
  -4   8   5       53.48       48.56      2.70 o 
  -3   8   5        8.01        6.23      1.81 o 
  -2   8   5       58.07       52.03      4.02 o 
  -1   8   5       15.44       16.07      1.63 o 
   0   8   5       18.43       20.49      1.99 o 
   1   8   5        8.04        5.46      1.28 o 
  -6   9   5        6.60       14.17      1.85 o 
  -5   9   5       20.98       21.51      2.31 o 
  -4   9   5        9.96       13.31      1.81 o 
  -3   9   5        5.78        2.61      1.61 o 
  -2   9   5       10.24       11.05      2.21 o 
  -1   9   5        3.20        2.61      1.61 o 
  -1  -9   6        0.32        0.80      1.61 o 
   0  -9   6        4.09        5.02      1.81 o 
   1  -9   6        2.07        2.21      1.41 o 
   2  -9   6        0.00        0.20      1.21 o 
   3  -9   6        4.16        4.42      1.61 o 
   4  -9   6        2.70        2.62      2.21 o 
   5  -9   6        0.45       -0.77      0.96 o 
  -3  -8   6        1.80        0.40      1.41 o 
  -2  -8   6        1.67        0.60      1.41 o 
  -1  -8   6        9.28       10.25      2.21 o 
   0  -8   6        5.82        7.03      1.81 o 
   1  -8   6       54.46       55.85      3.82 o 
   2  -8   6       41.83       37.69      2.17 o 
   3  -8   6       68.19       67.30      4.02 o 
   4  -8   6       59.92       57.89      3.21 o 
   5  -8   6       17.56       18.29      1.85 o 
   6  -8   6       12.96       10.16      1.54 o 
  -4  -7   6        2.16        3.01      1.81 o 
  -3  -7   6       20.91       20.69      2.81 o 
  -2  -7   6        2.81        3.82      1.61 o 
  -1  -7   6       32.27       34.15      3.21 o 
   0  -7   6        4.82        3.01      1.21 o 
   1  -7   6        0.39        0.20      0.71 o 
   2  -7   6       57.49       48.59      2.34 o 
   3  -7   6       28.78       20.28      1.63 o 
   4  -7   6      126.15      118.60      4.05 o 
   5  -7   6        7.19        6.90      1.41 o 
   6  -7   6       50.93       46.61      3.82 o 
   7  -7   6        0.13        0.49      0.96 o 
  -5  -6   6        9.45        9.04      2.41 o 
  -4  -6   6        6.13        6.63      2.01 o 
  -3  -6   6        1.19        2.41      1.41 o 
  -2  -6   6       17.15       16.67      2.41 o 
  -1  -6   6       51.40       55.65      3.62 o 
   0  -6   6      224.65      211.19      4.25 o 
   1  -6   6       11.05       15.69      1.25 o 
   2  -6   6      196.58      189.84      5.83 o 
   3  -6   6       12.82        8.68      1.14 o 
   4  -6   6       15.63       14.67      1.42 o 
   5  -6   6        6.18        5.42      1.61 o 
   6  -6   6        0.06       -1.00      1.21 o 
   7  -6   6        0.07        0.80      0.85 o 
  -6  -5   6        0.01        1.81      1.61 o 
  -5  -5   6       57.15       57.46      4.42 o 
  -4  -5   6        8.21        8.04      2.01 o 
  -3  -5   6       33.15       33.75      3.01 o 
  -2  -5   6        2.34        2.01      1.21 o 
  -1  -5   6        0.17        0.88      0.52 o 
   0  -5   6      128.92      112.52      2.75 o 
   1  -5   6       33.54       30.54      2.41 o 
   2  -5   6      299.85      296.72      8.04 o 
   3  -5   6      157.97      155.27      3.89 o 
   4  -5   6       68.23       72.32      2.77 o 
   5  -5   6       52.04       49.62      3.62 o 
   6  -5   6        2.13        1.86      1.51 o 
   7  -5   6        2.36        1.71      0.99 o 
  -7  -4   6        4.08        1.41      1.81 o 
  -6  -4   6        3.27        5.02      2.01 o 
  -5  -4   6       27.36       29.91      2.03 o 
  -4  -4   6       35.81       34.80      3.72 o 
  -3  -4   6       10.80        9.64      1.91 o 
  -2  -4   6      309.64      313.46      7.13 o 
  -1  -4   6       45.75       50.83      2.13 o 
   0  -4   6      219.79      204.31      5.83 o 
   1  -4   6       15.24       17.31      1.28 o 
   2  -4   6       25.80       24.91      2.21 o 
   3  -4   6       69.94       61.66      3.72 o 
   4  -4   6       17.24       17.08      2.01 o 
   5  -4   6       56.63       53.96      2.51 o 
   6  -4   6        9.38       13.49      1.56 o 
   7  -4   6        5.14        5.47      1.11 o 
  -7  -3   6        0.78        2.41      1.41 o 
  -6  -3   6        0.34        0.18      0.82 o 
  -5  -3   6        0.81        1.61      0.71 o 
  -4  -3   6       45.04       41.24      2.06 o 
  -3  -3   6       48.41       47.33      2.13 o 
  -2  -3   6      485.60      477.07      6.75 o 
  -1  -3   6      477.86      449.66      6.03 o 
   0  -3   6      442.43      416.41      5.82 o 
   1  -3   6      384.09      378.48      7.83 o 
   2  -3   6       29.06       28.29      1.40 o 
   3  -3   6        5.30        5.22      1.21 o 
   4  -3   6        0.83        0.38      0.63 o 
   5  -3   6        6.00        7.05      1.10 o 
   6  -3   6        0.39        2.29      2.71 o 
   7  -3   6        0.18        0.60      1.00 o 
  -8  -2   6        0.50        1.00      1.41 o 
  -7  -2   6        0.38       -0.40      1.21 o 
  -6  -2   6        9.39       12.05      1.25 o 
  -5  -2   6        1.03        0.40      0.71 o 
  -4  -2   6        2.39        1.80      0.52 o 
  -3  -2   6       23.43       26.81      1.00 o 
  -2  -2   6       39.44       39.93      2.21 o 
  -1  -2   6      810.24      817.67      8.44 o 
   0  -2   6        1.33        0.60      0.60 o 
   1  -2   6     1123.33     1143.70      8.58 o 
   2  -2   6       69.31       63.68      3.21 o 
   3  -2   6      146.63      141.73      6.03 o 
   4  -2   6       13.31       13.56      0.94 o 
   5  -2   6        1.03        1.17      0.53 o 
   6  -2   6        0.24        0.20      0.71 o 
   7  -2   6        0.03        0.69      0.77 o 
  -8  -1   6        0.00       -1.61      1.61 o 
  -7  -1   6        5.53        4.37      0.93 o 
  -6  -1   6        1.24        0.80      0.71 o 
  -5  -1   6      120.40      117.81      3.19 o 
  -4  -1   6       57.98       68.08      2.26 o 
  -3  -1   6      360.49      358.26      3.70 o 
  -2  -1   6     1028.84     1143.92     14.67 o 
  -1  -1   6       22.56       15.67      1.21 o 
   0  -1   6      857.88      952.88     26.82 o 
   1  -1   6       70.37       76.64      4.38 o 
   2  -1   6        0.24        0.87      0.36 o 
   3  -1   6        1.26        1.23      0.52 o 
   4  -1   6       38.99       40.23      1.88 o 
   5  -1   6        1.81        3.39      0.90 o 
   6  -1   6        4.70        5.92      1.06 o 
   7  -1   6        0.66        1.41      1.21 o 
  -8   0   6        4.01        2.21      1.41 o 
  -7   0   6       30.06       29.59      2.03 o 
  -6   0   6        4.03        4.73      0.73 o 
  -5   0   6        1.68        0.90      0.69 o 
  -4   0   6      216.58      240.60      3.02 o 
  -3   0   6      333.66      310.10      3.89 o 
  -2   0   6     2819.17     3000.59     23.50 o 
  -1   0   6      353.00      350.63      4.67 o 
   0   0   6     3797.94     4112.98     30.89 o 
   1   0   6       18.94       19.13      1.28 o 
   2   0   6      570.17      614.45      6.85 o 
   3   0   6       16.84       18.34      1.21 o 
   4   0   6       11.07       13.04      1.20 o 
   5   0   6       22.67       23.44      1.91 o 
   6   0   6        0.14       -0.27      0.80 o 
   7   0   6        3.33        5.02      1.81 o 
  -9   1   6        0.00        0.40      1.61 o 
  -8   1   6        7.50       10.54      1.40 o 
  -7   1   6        4.37        6.98      1.14 o 
  -6   1   6       24.13       21.99      1.14 o 
  -5   1   6        4.26        4.17      0.46 o 
  -4   1   6      181.47      188.87      2.14 o 
  -3   1   6      271.74      286.14      2.93 o 
  -2   1   6        2.54        4.77      0.35 o 
  -1   1   6      165.74      176.09      3.01 o 
   0   1   6      161.45      141.67      3.11 o 
   1   1   6       39.25       35.39      2.51 o 
   2   1   6       22.08       21.90      2.01 o 
   3   1   6       55.36       60.87      3.42 o 
   4   1   6        1.09        1.23      0.63 o 
   5   1   6        7.12        6.64      1.14 o 
   6   1   6        0.07        0.20      1.00 o 
  -9   2   6        0.41        1.81      1.41 o 
  -8   2   6        1.82        2.23      2.11 o 
  -7   2   6       34.72       38.59      2.34 o 
  -6   2   6       16.37       19.26      0.98 o 
  -5   2   6      134.71      132.45      2.15 o 
  -4   2   6       79.78       78.49      1.88 o 
  -3   2   6       10.19        6.57      0.53 o 
  -2   2   6       45.90       57.63      1.38 o 
  -1   2   6       22.61       29.95      1.15 o 
   0   2   6      415.46      427.30      6.03 o 
   1   2   6        0.10        0.47      0.40 o 
   2   2   6       92.78       89.00      4.02 o 
   3   2   6        0.06        1.41      1.00 o 
   4   2   6        0.53       -0.20      1.00 o 
   5   2   6        1.43        3.01      1.41 o 
   6   2   6        0.18        0.68      1.10 o 
  -9   3   6        0.92       -0.92      0.92 o 
  -8   3   6        4.53        7.29      1.00 o 
  -7   3   6       16.14       15.75      1.21 o 
  -6   3   6        3.11        1.81      0.58 o 
  -5   3   6       25.71       24.52      1.57 o 
  -4   3   6      142.85      144.64      4.62 o 
  -3   3   6       37.37       31.75      1.49 o 
  -2   3   6       85.92       95.06      2.03 o 
  -1   3   6      160.01      148.46      4.82 o 
   0   3   6        3.00        3.42      1.21 o 
   1   3   6       14.98       14.67      1.81 o 
   2   3   6        2.04        0.80      1.00 o 
   3   3   6        0.02        0.20      1.00 o 
   4   3   6        0.27        0.20      1.00 o 
   5   3   6        0.42        3.14      1.11 o 
  -9   4   6        0.02        2.71      1.34 o 
  -8   4   6        2.58        2.55      0.82 o 
  -7   4   6       16.72       16.93      1.54 o 
  -6   4   6       21.71       20.98      1.49 o 
  -5   4   6       77.05       78.75      3.82 o 
  -4   4   6      104.99      100.30      2.91 o 
  -3   4   6        2.44        2.73      0.46 o 
  -2   4   6       29.04       28.93      2.41 o 
  -1   4   6       60.37       56.85      3.21 o 
   0   4   6       15.99       13.46      1.81 o 
   1   4   6       21.93       23.71      2.41 o 
   2   4   6        9.45       10.45      2.01 o 
   3   4   6        1.28        0.50      1.81 o 
   4   4   6        0.06        0.64      2.31 o 
   5   4   6        1.03        1.91      1.14 o 
  -9   5   6        4.68        4.62      2.01 o 
  -8   5   6       48.69       50.41      4.72 o 
  -7   5   6       43.82       42.17      4.02 o 
  -6   5   6       99.25      101.45      4.62 o 
  -5   5   6      105.86       99.44      4.42 o 
  -4   5   6       35.85       38.38      1.99 o 
  -3   5   6        4.85        2.65      0.45 o 
  -2   5   6        9.04       10.78      1.31 o 
  -1   5   6       57.07       62.62      2.37 o 
   0   5   6       13.29       12.86      1.61 o 
   1   5   6       31.43       31.34      2.61 o 
   2   5   6        0.60        0.20      1.41 o 
   3   5   6        3.60        3.42      1.41 o 
   4   5   6        3.47        1.21      1.41 o 
  -8   6   6        5.80        3.82      1.14 o 
  -7   6   6       92.21       89.40      4.82 o 
  -6   6   6       26.24       26.12      3.01 o 
  -5   6   6      372.86      358.53      6.89 o 
  -4   6   6       10.82       10.12      1.34 o 
  -3   6   6      309.20      286.77      5.89 o 
  -2   6   6        5.31        3.95      0.85 o 
  -1   6   6       41.39       39.58      2.03 o 
   0   6   6       21.34       17.36      1.54 o 
   1   6   6        1.46        0.80      1.21 o 
   2   6   6       13.46       15.67      2.41 o 
   3   6   6        0.34       -0.20      1.41 o 
  -8   7   6        6.17        4.42      1.28 o 
  -7   7   6        3.17        2.61      1.41 o 
  -6   7   6       30.44       27.49      2.20 o 
  -5   7   6        0.10        0.30      0.85 o 
  -4   7   6       11.41        8.95      1.20 o 
  -3   7   6        0.58       -0.20      1.21 o 
  -2   7   6        1.48        1.41      1.41 o 
  -1   7   6       21.17       20.22      2.01 o 
   0   7   6        3.31        5.73      2.01 o 
   1   7   6       17.16       18.07      1.83 o 
   2   7   6        1.19        1.12      1.41 o 
  -7   8   6       10.46       14.26      2.41 o 
  -6   8   6       13.23       13.50      1.69 o 
  -5   8   6        3.37        3.71      1.25 o 
  -4   8   6       12.66       12.96      1.81 o 
  -3   8   6        0.17        0.00      1.41 o 
  -2   8   6        1.38       -0.20      1.61 o 
  -1   8   6        0.94        2.81      1.61 o 
   0   8   6        0.12        1.34      1.06 o 
   1   8   6        0.70        0.86      1.06 o 
  -6   9   6        5.96        7.58      2.51 o 
  -5   9   6       14.28       16.60      1.91 o 
  -4   9   6       18.77       18.96      2.51 o 
  -3   9   6        9.95       11.45      2.41 o 
  -2   9   6       12.42       16.27      2.81 o 
   0  -9   7       16.38       17.08      2.61 o 
   1  -9   7       30.77       33.75      3.62 o 
   2  -9   7       66.01       69.91      4.62 o 
   3  -9   7       31.01       30.74      3.42 o 
   4  -9   7       62.02       78.34      3.76 o 
  -2  -8   7        0.18       -0.60      1.41 o 
  -1  -8   7       21.73       17.28      2.61 o 
   0  -8   7        0.58       -0.40      1.41 o 
   1  -8   7       17.48       16.07      2.41 o 
   2  -8   7       15.15        8.74      1.61 o 
   3  -8   7       30.88       28.13      3.01 o 
   4  -8   7       20.13       21.10      3.01 o 
   5  -8   7       36.35       36.99      2.56 o 
  -4  -7   7        0.01        0.80      1.81 o 
  -3  -7   7        2.38        2.81      1.41 o 
  -2  -7   7       11.51       12.46      2.21 o 
  -1  -7   7        0.01       -1.00      1.41 o 
   0  -7   7       55.38       54.24      3.82 o 
   1  -7   7        4.87        4.20      0.92 o 
   2  -7   7       27.97       31.74      3.01 o 
   3  -7   7        3.38        3.00      0.77 o 
   4  -7   7        3.46        3.87      1.06 o 
   5  -7   7       37.17       34.04      2.34 o 
   6  -7   7        2.59        4.22      1.61 o 
  -5  -6   7        2.14        1.81      1.61 o 
  -4  -6   7        5.55       10.04      2.21 o 
  -3  -6   7        4.82        6.43      1.81 o 
  -2  -6   7       66.11       62.68      4.22 o 
  -1  -6   7        3.28        4.02      1.41 o 
   0  -6   7      171.56      148.06      5.83 o 
   1  -6   7       90.51       95.02      4.62 o 
   2  -6   7       45.75       44.60      3.21 o 
   3  -6   7       50.90       56.62      2.56 o 
   4  -6   7        1.91        1.82      1.71 o 
   5  -6   7        1.23        1.00      1.21 o 
   6  -6   7        3.66        2.33      1.00 o 
   7  -6   7        9.96        8.64      2.21 o 
  -6  -5   7       39.33       42.99      4.02 o 
  -5  -5   7       52.05       44.54      4.82 o 
  -4  -5   7      167.59      167.44     11.35 o 
  -3  -5   7      135.94      126.64      3.97 o 
  -2  -5   7      175.83      163.53      6.23 o 
  -1  -5   7       46.70       50.02      3.21 o 
   0  -5   7       24.83       21.50      2.21 o 
   1  -5   7      107.73       90.70      2.98 o 
   2  -5   7       17.93       16.88      2.01 o 
   3  -5   7      260.97      255.75      5.23 o 
   4  -5   7       60.31       59.36      2.61 o 
   5  -5   7       58.38       58.86      4.02 o 
   6  -5   7       24.63       23.91      2.21 o 
   7  -5   7        3.30        3.21      1.61 o 
  -6  -4   7       62.30       67.70      4.42 o 
  -5  -4   7        3.92        4.57      1.11 o 
  -4  -4   7      262.72      271.65      7.23 o 
  -3  -4   7      130.46      135.67      3.84 o 
  -2  -4   7      253.89      250.81      5.18 o 
  -1  -4   7      427.85      421.96      5.32 o 
   0  -4   7        1.40        0.69      0.63 o 
   1  -4   7      110.07      107.08      4.42 o 
   2  -4   7        9.65        8.17      0.92 o 
   3  -4   7        4.15        4.10      0.77 o 
   4  -4   7       12.49       12.46      1.81 o 
   5  -4   7        3.35        4.38      0.92 o 
   6  -4   7       14.15       15.47      2.41 o 
   7  -4   7        0.01        2.21      1.61 o 
  -7  -3   7        6.76        6.83      1.81 o 
  -6  -3   7        0.28       -0.27      0.80 o 
  -5  -3   7       20.24       20.40      1.63 o 
  -4  -3   7       30.45       28.39      1.77 o 
  -3  -3   7        5.78        6.37      0.89 o 
  -2  -3   7       42.67       34.95      1.33 o 
  -1  -3   7      274.18      269.84     12.35 o 
   0  -3   7      113.01      119.00      3.05 o 
   1  -3   7      199.31      201.30      5.83 o 
   2  -3   7      304.23      301.70      4.73 o 
   3  -3   7       11.71       12.25      1.81 o 
   4  -3   7       40.59       36.40      3.52 o 
   5  -3   7        2.87        2.31      0.82 o 
   6  -3   7        0.01        2.01      1.41 o 
   7  -3   7        2.53        4.82      1.61 o 
  -8  -2   7        0.35        1.21      1.41 o 
  -7  -2   7        1.67        3.31      0.99 o 
  -6  -2   7        5.21        5.43      0.99 o 
  -5  -2   7       51.88       49.23      2.31 o 
  -4  -2   7        0.29        1.00      0.57 o 
  -3  -2   7       43.55       40.46      1.86 o 
  -2  -2   7        6.69        6.21      1.00 o 
  -1  -2   7       47.60       46.54      1.69 o 
   0  -2   7      344.15      353.50      6.83 o 
   1  -2   7       57.95       59.07      1.44 o 
   2  -2   7      455.37      469.09      9.84 o 
   3  -2   7        4.70        6.42      0.85 o 
   4  -2   7       71.57       70.36      2.51 o 
   5  -2   7        9.86       11.41      1.25 o 
   6  -2   7        2.78        4.22      1.61 o 
   7  -2   7        1.28        2.21      1.41 o 
  -8  -1   7        0.26       -0.60      1.41 o 
  -7  -1   7        2.79        1.74      0.70 o 
  -6  -1   7        0.72        0.68      0.67 o 
  -5  -1   7       95.83       93.77      2.89 o 
  -4  -1   7       82.32       80.46      2.55 o 
  -3  -1   7      240.38      208.82      5.28 o 
  -2  -1   7      156.38      141.84      4.42 o 
  -1  -1   7       35.64       27.52      1.81 o 
   0  -1   7       96.24      115.48      2.63 o 
   1  -1   7        4.55        3.12      0.35 o 
   2  -1   7      475.01      509.07     10.45 o 
   3  -1   7       35.31       33.95      3.31 o 
   4  -1   7      117.80      112.63      6.93 o 
   5  -1   7       12.36       15.91      1.40 o 
   6  -1   7        5.21        3.42      1.61 o 
   7  -1   7        0.44        4.22      1.61 o 
  -8   0   7        1.30        0.76      0.85 o 
  -7   0   7        0.01        0.27      0.80 o 
  -6   0   7        1.60        1.00      0.76 o 
  -5   0   7       45.40       43.65      1.69 o 
  -4   0   7      260.62      254.82      2.77 o 
  -3   0   7       83.26       75.52      1.20 o 
  -2   0   7     1151.26     1211.30     10.51 o 
  -1   0   7      102.06       93.27      7.33 o 
   0   0   7      304.43      297.70      4.46 o 
   1   0   7      320.86      321.51      4.73 o 
   2   0   7       31.22       33.84      2.21 o 
   3   0   7       35.30       34.82      1.63 o 
   4   0   7       40.27       37.58      1.93 o 
   5   0   7        0.05        0.00      1.21 o 
   6   0   7        5.31        3.62      1.41 o 
   7   0   7        0.04        0.20      1.21 o 
  -9   1   7       20.35       20.69      3.21 o 
  -8   1   7       83.38       77.33      3.52 o 
  -7   1   7       64.27       71.03      3.12 o 
  -6   1   7      352.49      362.50      6.74 o 
  -5   1   7       52.25       55.69      1.34 o 
  -4   1   7      321.31      322.44      3.01 o 
  -3   1   7      137.03      157.19      1.97 o 
  -2   1   7       10.65       10.05      0.80 o 
  -1   1   7     1272.39     1306.85     15.11 o 
   0   1   7      165.81      165.74      7.83 o 
   1   1   7     1678.07     1703.66     42.49 o 
   2   1   7       22.10       18.83      2.71 o 
   3   1   7      409.86      390.01     10.95 o 
   4   1   7        4.03        4.21      0.90 o 
   5   1   7       28.75       22.70      2.61 o 
   6   1   7        3.63        3.21      1.41 o 
  -9   2   7       24.94       24.83      2.51 o 
  -8   2   7        6.96        6.56      2.11 o 
  -7   2   7       42.39       46.28      2.56 o 
  -6   2   7      137.32      141.04      2.66 o 
  -5   2   7       24.52       26.83      1.08 o 
  -4   2   7      335.74      306.97      8.64 o 
  -3   2   7      605.68      604.11      5.56 o 
  -2   2   7       88.39       81.23      3.72 o 
  -1   2   7      384.44      387.52      4.01 o 
   0   2   7       13.80       13.12      0.96 o 
   1   2   7        1.77        2.28      0.40 o 
   2   2   7       45.69       48.62      3.21 o 
   3   2   7        5.89        7.03      1.61 o 
   4   2   7       25.52       29.53      3.01 o 
   5   2   7        0.87        0.60      1.21 o 
   6   2   7        3.36        4.22      1.81 o 
  -9   3   7        0.18        0.14      0.92 o 
  -8   3   7       58.37       67.98      2.70 o 
  -7   3   7        4.58        4.07      1.41 o 
  -6   3   7       15.23       17.99      1.15 o 
  -5   3   7      195.59      206.92      3.51 o 
  -4   3   7       16.94       14.87      1.61 o 
  -3   3   7     1031.60     1028.38     15.27 o 
  -2   3   7        5.87        4.49      0.60 o 
  -1   3   7      695.24      734.27     12.86 o 
   0   3   7        0.64        1.00      0.80 o 
   1   3   7       43.80       48.07      3.62 o 
   2   3   7        2.82        1.81      1.21 o 
   3   3   7        0.17       -1.21      1.21 o 
   4   3   7        2.71        3.62      1.61 o 
   5   3   7        0.32       -0.96      2.11 o 
  -9   4   7       13.96       12.51      1.38 o 
  -8   4   7        2.06        2.02      0.80 o 
  -7   4   7      116.45      121.10      4.22 o 
  -6   4   7        9.18        8.88      1.14 o 
  -5   4   7      178.25      183.62      5.83 o 
  -4   4   7       29.28       30.54      2.41 o 
  -3   4   7       11.83        9.06      0.99 o 
  -2   4   7      213.28      205.68      4.15 o 
  -1   4   7        7.77        8.64      1.61 o 
   0   4   7      312.67      316.01      8.64 o 
   1   4   7        0.15        1.81      1.21 o 
   2   4   7       97.28      114.31      5.63 o 
   3   4   7        0.07        0.60      0.96 o 
   4   4   7       13.57       16.40      1.85 o 
  -9   5   7        2.27        2.41      1.61 o 
  -8   5   7        4.44        2.01      2.91 o 
  -7   5   7        1.74        1.85      0.92 o 
  -6   5   7       91.82       92.21      4.62 o 
  -5   5   7        9.86        8.84      1.81 o 
  -4   5   7      417.22      404.30     11.15 o 
  -3   5   7       67.20       56.33      2.34 o 
  -2   5   7      368.32      343.00     16.67 o 
  -1   5   7       32.22       34.66      1.88 o 
   0   5   7       81.64       90.00      4.22 o 
   1   5   7        1.96        0.11      1.21 o 
   2   5   7       11.90       11.94      1.56 o 
   3   5   7        7.55        8.52      1.49 o 
   4   5   7        1.41        2.61      1.81 o 
  -8   6   7        0.62        1.00      0.96 o 
  -7   6   7        0.20        0.70      1.21 o 
  -6   6   7       11.91       12.66      2.21 o 
  -5   6   7        1.64        1.10      0.85 o 
  -4   6   7      119.24      114.35      3.69 o 
  -3   6   7       56.15       50.72      2.48 o 
  -2   6   7      108.58      107.33      3.18 o 
  -1   6   7       92.98       89.12      3.23 o 
   0   6   7       16.46       20.66      1.69 o 
   1   6   7       26.41       31.34      3.01 o 
   2   6   7        1.59        3.01      1.61 o 
   3   6   7        3.78        3.42      1.81 o 
  -8   7   7        0.32        3.42      1.28 o 
  -7   7   7        0.31        1.00      1.21 o 
  -6   7   7        2.27        2.21      1.41 o 
  -5   7   7        5.37        3.21      1.06 o 
  -4   7   7       72.60       65.11      3.05 o 
  -3   7   7        2.80        2.91      1.10 o 
  -2   7   7      111.48      102.05      5.42 o 
  -1   7   7        0.20        1.22      0.85 o 
   0   7   7       30.23       32.78      2.91 o 
   1   7   7        2.09        1.84      1.20 o 
  -7   8   7        0.00        3.42      2.01 o 
  -6   8   7        1.58        0.29      0.92 o 
  -5   8   7       10.17       10.57      1.63 o 
  -4   8   7        0.43        0.88      0.92 o 
  -3   8   7       15.33       15.27      2.61 o 
  -2   8   7        4.33        3.62      1.61 o 
  -1   8   7        4.18        1.21      1.41 o 
   0   8   7        0.38        0.95      1.10 o 
  -5   9   7        0.05       -0.90      1.51 o 
  -4   9   7        8.31       11.05      1.70 o 
  -3   9   7        0.01        1.00      1.81 o 
   0  -9   8       25.99       34.35      3.82 o 
   1  -9   8       18.26       16.67      2.81 o 
   2  -9   8       76.54       91.81      5.83 o 
   3  -9   8       38.19       40.98      4.02 o 
  -2  -8   8       37.54       35.76      3.82 o 
  -1  -8   8        0.13        1.21      1.41 o 
   0  -8   8       50.45       50.63      4.02 o 
   1  -8   8        2.05        1.61      1.41 o 
   2  -8   8        9.49        7.83      1.81 o 
   3  -8   8       30.13       29.51      2.20 o 
   4  -8   8        0.40        1.03      1.06 o 
   5  -8   8       35.81       38.57      3.82 o 
  -3  -7   8        0.37       -0.20      1.41 o 
  -2  -7   8       28.60       31.34      3.42 o 
  -1  -7   8       11.72       11.45      2.21 o 
   0  -7   8       65.12       69.11      4.42 o 
   1  -7   8       34.53       37.19      2.34 o 
   2  -7   8       25.97       24.71      2.81 o 
   3  -7   8        6.02        7.04      1.28 o 
   4  -7   8       12.21       10.50      1.34 o 
   5  -7   8        0.23        1.61      1.41 o 
   6  -7   8       11.83       12.66      2.61 o 
  -5  -6   8        0.03        4.22      2.01 o 
  -4  -6   8        3.18        1.61      1.41 o 
  -3  -6   8        1.42        0.60      1.21 o 
  -2  -6   8        5.21        4.02      1.61 o 
  -1  -6   8        3.91        3.21      1.21 o 
   0  -6   8        1.12        0.00      0.77 o 
   1  -6   8       52.61       50.60      2.48 o 
   2  -6   8       67.05       57.05      3.82 o 
   3  -6   8       26.75       30.09      1.97 o 
   4  -6   8       50.30       49.62      2.46 o 
   5  -6   8        1.57       -0.80      1.41 o 
   6  -6   8        1.12       -0.20      1.21 o 
  -6  -5   8        1.30        0.20      1.41 o 
  -5  -5   8        2.01        0.95      1.81 o 
  -4  -5   8       11.42        9.54      1.34 o 
  -3  -5   8        2.05        2.69      1.41 o 
  -2  -5   8       95.83       91.41      4.82 o 
  -1  -5   8       36.34       30.91      1.77 o 
   0  -5   8      127.55      120.71      7.53 o 
   1  -5   8      147.83      130.78      5.22 o 
   2  -5   8        2.09        0.40      1.00 o 
   3  -5   8       45.48       45.24      2.17 o 
   4  -5   8        8.50        9.44      1.81 o 
   5  -5   8        1.73        3.01      1.41 o 
   6  -5   8        0.30        1.21      1.61 o 
  -6  -4   8       26.39       21.76      1.97 o 
  -5  -4   8       24.05       25.17      1.99 o 
  -4  -4   8      168.62      165.27      4.55 o 
  -3  -4   8      325.09      311.11      4.67 o 
  -2  -4   8      777.44      802.49     10.77 o 
  -1  -4   8      614.45      580.62     11.55 o 
   0  -4   8     1085.68     1099.46     22.30 o 
   1  -4   8      172.72      174.38      5.83 o 
   2  -4   8      190.04      201.78      5.12 o 
   3  -4   8       17.95       17.81      2.31 o 
   4  -4   8        4.13        4.34      0.96 o 
   5  -4   8       14.07       12.05      2.21 o 
   6  -4   8        7.86        9.04      2.01 o 
   7  -4   8        5.64        6.83      2.01 o 
  -7  -3   8        2.55        4.42      1.61 o 
  -6  -3   8        3.97        6.43      2.21 o 
  -5  -3   8       22.20       19.85      1.63 o 
  -4  -3   8        1.08        1.08      0.77 o 
  -3  -3   8      229.10      220.50      3.57 o 
  -2  -3   8      157.66      148.10      3.23 o 
  -1  -3   8      377.58      363.35      6.66 o 
   0  -3   8      835.98      831.66     18.18 o 
   1  -3   8       12.92       14.87      1.81 o 
   2  -3   8      440.90      429.42      5.93 o 
   3  -3   8       36.62       34.83      1.78 o 
   4  -3   8       23.65       22.10      2.61 o 
   5  -3   8        7.35        9.44      2.01 o 
   6  -3   8        0.04       -0.20      1.21 o 
   7  -3   8        0.09        1.61      1.41 o 
  -7  -2   8       26.61       30.74      2.13 o 
  -6  -2   8        1.97        1.28      0.77 o 
  -5  -2   8      100.76      103.12      5.22 o 
  -4  -2   8       66.39       64.79      2.56 o 
  -3  -2   8       13.96       12.00      0.85 o 
  -2  -2   8       46.17       45.72      1.58 o 
  -1  -2   8       45.85       42.28      2.71 o 
   0  -2   8       51.54       55.36      1.99 o 
   1  -2   8        1.11        1.61      0.33 o 
   2  -2   8       72.73       70.65      1.91 o 
   3  -2   8       65.55       62.94      2.16 o 
   4  -2   8        2.42        3.62      1.61 o 
   5  -2   8       13.42       15.47      2.41 o 
   6  -2   8        0.01        0.40      1.21 o 
   7  -2   8        0.01        3.42      1.61 o 
  -8  -1   8        0.54        0.37      0.82 o 
  -7  -1   8        0.08        0.49      2.21 o 
  -6  -1   8        0.38        0.42      0.53 o 
  -5  -1   8        1.12        1.81      0.71 o 
  -4  -1   8      110.42      104.76      3.03 o 
  -3  -1   8       58.73       66.55      2.57 o 
  -2  -1   8      289.97      269.80      5.83 o 
  -1  -1   8      349.49      358.16      5.39 o 
   0  -1   8       44.63       42.96      1.77 o 
   1  -1   8       61.34       57.35      3.42 o 
   2  -1   8        2.28        1.81      0.80 o 
   3  -1   8       17.18       20.49      2.21 o 
   4  -1   8       15.62       17.48      2.41 o 
   5  -1   8       12.69       12.86      2.21 o 
   6  -1   8        8.85       10.65      2.21 o 
  -8   0   8        3.01        4.93      1.20 o 
  -7   0   8        2.47        1.13      0.92 o 
  -6   0   8       18.99       21.24      1.27 o 
  -5   0   8        4.25        3.24      0.58 o 
  -4   0   8        0.92        1.14      0.31 o 
  -3   0   8       90.48       80.91      1.55 o 
  -2   0   8        1.75        0.56      0.31 o 
  -1   0   8      633.81      601.91      7.31 o 
   0   0   8       73.66       83.98      2.40 o 
   1   0   8      200.38      189.95      3.67 o 
   2   0   8       89.63       80.66      7.53 o 
   3   0   8        3.26        1.41      1.00 o 
   4   0   8        3.14        3.62      1.41 o 
   5   0   8       13.18       12.66      2.01 o 
   6   0   8        1.04        2.41      1.61 o 
  -9   1   8        9.02       10.19      1.54 o 
  -8   1   8        1.44        1.73      1.00 o 
  -7   1   8       60.35       60.43      2.97 o 
  -6   1   8        2.41        4.17      0.99 o 
  -5   1   8      248.38      257.71      4.16 o 
  -4   1   8       56.19       63.05      2.65 o 
  -3   1   8      141.30      129.86      1.91 o 
  -2   1   8      291.39      298.92      5.26 o 
  -1   1   8       27.91       28.85      1.42 o 
   0   1   8       22.25       26.51      1.34 o 
   1   1   8       18.17       15.18      1.54 o 
   2   1   8       48.89       46.81      3.21 o 
   3   1   8       30.60       34.35      3.01 o 
   4   1   8       24.78       26.92      2.81 o 
   5   1   8       34.18       34.96      3.42 o 
   6   1   8        3.15        1.21      1.41 o 
  -9   2   8       10.25        8.87      2.11 o 
  -8   2   8       20.20       17.75      1.77 o 
  -7   2   8      100.07       97.80      4.02 o 
  -6   2   8       80.47       80.90      2.03 o 
  -5   2   8      551.47      562.47      5.63 o 
  -4   2   8        8.82        7.62      0.65 o 
  -3   2   8      697.67      680.45      5.91 o 
  -2   2   8       92.27       87.32      4.62 o 
  -1   2   8       40.00       37.67      1.06 o 
   0   2   8       15.74       12.65      0.96 o 
   1   2   8       36.15       36.00      2.31 o 
   2   2   8       38.30       36.56      3.01 o 
   3   2   8       10.85       10.04      1.81 o 
   4   2   8       28.43       27.72      3.01 o 
   5   2   8        0.77        0.80      1.41 o 
  -9   3   8        1.52        1.35      0.96 o 
  -8   3   8       66.79       59.90      2.59 o 
  -7   3   8        2.44        0.96      0.73 o 
  -6   3   8      348.66      350.94      8.33 o 
  -5   3   8       58.41       59.53      2.26 o 
  -4   3   8      356.45      358.26      5.61 o 
  -3   3   8      105.00      109.73      2.91 o 
  -2   3   8        4.88        5.61      0.90 o 
  -1   3   8        3.56       -0.20      0.80 o 
   0   3   8       34.22       33.84      1.63 o 
   1   3   8       76.36       71.72      4.02 o 
   2   3   8        4.29        7.03      1.61 o 
   3   3   8       21.28       23.91      2.81 o 
   4   3   8        0.04       -0.20      1.21 o 
   5   3   8        1.30        2.01      1.61 o 
  -9   4   8       21.43       21.86      1.81 o 
  -8   4   8       11.14       12.05      2.41 o 
  -7   4   8       89.02      100.24      3.52 o 
  -6   4   8        6.40        8.23      2.01 o 
  -5   4   8       35.56       39.49      1.99 o 
  -4   4   8       36.59       37.97      2.61 o 
  -3   4   8       33.22       32.34      1.69 o 
  -2   4   8      241.06      242.03      4.01 o 
  -1   4   8       80.28       77.55      4.22 o 
   0   4   8      179.51      187.84      6.83 o 
   1   4   8       30.30       30.94      3.01 o 
   2   4   8       11.62       14.87      2.41 o 
   3   4   8       12.25       12.86      2.41 o 
   4   4   8        1.04        3.34      1.21 o 
  -8   5   8       15.76       13.54      1.63 o 
  -7   5   8        5.33        5.73      1.14 o 
  -6   5   8      135.23      142.20      4.11 o 
  -5   5   8       39.76       41.79      3.21 o 
  -4   5   8      238.72      249.14      5.17 o 
  -3   5   8       70.89       69.33      2.69 o 
  -2   5   8       36.43       37.89      1.88 o 
  -1   5   8      131.61      115.11      5.22 o 
   0   5   8        8.02        7.23      1.81 o 
   1   5   8      119.06      114.00      4.03 o 
   2   5   8       11.84       11.97      1.69 o 
   3   5   8       34.20       34.73      3.11 o 
  -8   6   8        1.40        1.27      0.92 o 
  -7   6   8        1.38       -0.20      1.31 o 
  -6   6   8       16.89       17.68      2.21 o 
  -5   6   8       10.54        7.71      1.20 o 
  -4   6   8       23.55       25.72      1.77 o 
  -3   6   8       58.30       52.56      2.55 o 
  -2   6   8        0.40       -0.40      1.61 o 
  -1   6   8       43.17       49.71      4.12 o 
   0   6   8       13.71       13.49      1.56 o 
   1   6   8        4.69        6.23      1.81 o 
   2   6   8        3.15        6.43      2.21 o 
  -7   7   8        5.33        9.24      2.21 o 
  -6   7   8       34.47       37.97      3.62 o 
  -5   7   8        0.02        0.42      0.92 o 
  -4   7   8       16.58       15.26      1.54 o 
  -3   7   8       34.01       29.25      2.13 o 
  -2   7   8       29.15       28.33      3.01 o 
  -1   7   8       58.79       58.06      4.42 o 
   0   7   8       35.47       33.40      3.31 o 
   1   7   8       21.73       23.04      2.12 o 
  -6   8   8       11.33       17.34      1.99 o 
  -5   8   8       36.09       40.96      2.77 o 
  -4   8   8        1.22        2.61      1.61 o 
  -3   8   8        6.00        8.34      2.71 o 
  -2   8   8        0.57       -1.61      1.81 o 
  -1   8   8        3.07        3.82      1.81 o 
  -2  -8   9       23.18       22.50      3.01 o 
  -1  -8   9       27.40       32.14      3.42 o 
   0  -8   9       12.82       15.62      1.70 o 
   1  -8   9       17.50       20.79      1.91 o 
   2  -8   9        6.44        6.63      1.81 o 
   3  -8   9        0.10       -1.61      1.61 o 
   4  -8   9       16.34       16.47      2.61 o 
  -3  -7   9        9.24       13.06      2.61 o 
  -2  -7   9        1.49        0.40      1.41 o 
  -1  -7   9      122.33      117.16      4.11 o 
   0  -7   9       23.64       31.71      2.20 o 
   1  -7   9      235.61      250.72      8.64 o 
   2  -7   9       47.52       62.28      4.42 o 
   3  -7   9      101.05      105.07      5.63 o 
   4  -7   9        6.40        7.03      2.01 o 
   5  -7   9       17.58       20.29      2.81 o 
  -4  -6   9       23.00       22.50      3.01 o 
  -3  -6   9       40.18       38.57      3.62 o 
  -2  -6   9       46.58       41.37      2.31 o 
  -1  -6   9        8.22        8.44      1.20 o 
   0  -6   9      144.59      118.02      3.90 o 
   1  -6   9        5.80        8.04      1.81 o 
   2  -6   9      234.58      219.78      7.83 o 
   3  -6   9        2.71        5.22      1.61 o 
   4  -6   9       84.71       83.97      5.02 o 
   5  -6   9        0.65       -1.61      1.61 o 
   6  -6   9        6.20        7.03      2.01 o 
  -5  -5   9        0.10        1.72      0.92 o 
  -4  -5   9       11.01        9.44      1.34 o 
  -3  -5   9       13.89       13.39      1.51 o 
  -2  -5   9       67.61       66.11      2.66 o 
  -1  -5   9       22.79       23.64      1.81 o 
   0  -5   9       41.50       36.17      2.31 o 
   1  -5   9       31.55       28.53      2.61 o 
   2  -5   9        4.40        4.86      0.92 o 
   3  -5   9      101.99       98.24      5.02 o 
   4  -5   9       14.91       15.47      2.41 o 
   5  -5   9       76.30       82.77      5.22 o 
   6  -5   9        2.40        5.42      1.81 o 
  -6  -4   9        0.79        1.22      0.92 o 
  -5  -4   9        7.15        7.21      1.20 o 
  -4  -4   9        2.61        1.21      1.00 o 
  -3  -4   9       33.27       31.04      1.68 o 
  -2  -4   9        1.54        0.76      0.77 o 
  -1  -4   9      323.04      319.90      4.85 o 
   0  -4   9        1.25        2.41      1.21 o 
   1  -4   9      690.07      671.99     13.06 o 
   2  -4   9       79.39       79.80      2.60 o 
   3  -4   9      250.98      228.42      7.63 o 
   4  -4   9       56.95       57.05      4.02 o 
   5  -4   9       20.36       19.49      2.61 o 
   6  -4   9        2.67        3.21      1.81 o 
  -7  -3   9        1.13        2.10      1.06 o 
  -6  -3   9      118.18      113.85      3.98 o 
  -5  -3   9       19.80       23.12      1.85 o 
  -4  -3   9      259.92      251.48      5.53 o 
  -3  -3   9      129.33      127.26      2.72 o 
  -2  -3   9       66.43       68.20      2.15 o 
  -1  -3   9      890.67      873.55      8.49 o 
   0  -3   9        5.58        7.60      1.06 o 
   1  -3   9     1782.10     1799.52     17.58 o 
   2  -3   9        1.25        5.42      1.81 o 
   3  -3   9      763.99      774.85     15.47 o 
   4  -3   9       14.02       16.47      2.41 o 
   5  -3   9       80.51       74.33      5.02 o 
   6  -3   9        1.00        1.61      1.41 o 
  -7  -2   9        5.46        6.63      1.81 o 
  -6  -2   9        0.07        0.60      0.85 o 
  -5  -2   9       15.84       16.94      1.54 o 
  -4  -2   9       18.61       17.28      1.42 o 
  -3  -2   9      375.50      388.25      8.35 o 
  -2  -2   9        0.48        1.36      0.49 o 
  -1  -2   9      436.22      440.99     14.77 o 
   0  -2   9       48.86       47.06      2.06 o 
   1  -2   9        4.09        3.30      0.67 o 
   2  -2   9        1.16       -0.40      1.21 o 
   3  -2   9       30.27       30.34      2.81 o 
   4  -2   9       47.03       52.63      3.82 o 
   5  -2   9        3.46        3.42      1.81 o 
   6  -2   9       18.76       19.49      2.81 o 
  -8  -1   9        0.08        2.22      1.06 o 
  -7  -1   9        7.20        4.68      1.11 o 
  -6  -1   9       15.01       12.97      1.15 o 
  -5  -1   9       10.02        9.51      1.06 o 
  -4  -1   9      159.59      151.27      3.80 o 
  -3  -1   9       31.99       31.52      1.27 o 
  -2  -1   9       59.70       58.61      3.82 o 
  -1  -1   9       88.41       90.12      2.63 o 
   0  -1   9       76.65       75.51      2.48 o 
   1  -1   9        1.61        2.05      0.80 o 
   2  -1   9       81.88       87.39      4.42 o 
   3  -1   9       24.15       25.92      2.81 o 
   4  -1   9        5.77        6.03      1.61 o 
   5  -1   9        1.91        1.21      1.41 o 
   6  -1   9        0.65        1.00      1.41 o 
  -8   0   9        0.65        1.45      1.00 o 
  -7   0   9        1.54        0.20      1.10 o 
  -6   0   9        0.00       -0.20      0.71 o 
  -5   0   9       22.42       22.14      1.21 o 
  -4   0   9       44.70       43.28      1.53 o 
  -3   0   9        1.49        1.59      0.32 o 
  -2   0   9       21.69       20.35      0.85 o 
  -1   0   9       50.80       53.62      2.11 o 
   0   0   9       54.89       55.63      2.06 o 
   1   0   9        0.01        0.60      0.48 o 
   2   0   9       39.33       34.75      2.81 o 
   3   0   9       11.05       12.86      2.01 o 
   4   0   9        0.03       -0.60      1.00 o 
   5   0   9        0.12       -1.21      1.21 o 
   6   0   9        1.44        1.00      1.41 o 
  -8   1   9        1.62        0.22      1.10 o 
  -7   1   9        0.59        2.63      0.92 o 
  -6   1   9        9.79       10.97      1.28 o 
  -5   1   9       24.76       25.90      2.21 o 
  -4   1   9       99.28       90.56      3.43 o 
  -3   1   9        2.66        1.84      0.41 o 
  -2   1   9       48.94       40.62      1.91 o 
  -1   1   9       19.47       18.69      1.28 o 
   0   1   9       56.02       56.44      2.71 o 
   1   1   9        0.50        0.95      0.52 o 
   2   1   9       66.96       58.66      3.62 o 
   3   1   9       13.80       14.46      2.21 o 
   4   1   9        1.04        1.21      1.21 o 
   5   1   9        0.77       -1.00      1.41 o 
  -8   2   9       17.90       18.18      1.91 o 
  -7   2   9        2.32        4.76      1.11 o 
  -6   2   9      143.14      145.57      4.25 o 
  -5   2   9        0.01        0.80      0.43 o 
  -4   2   9      768.11      774.06      7.55 o 
  -3   2   9       35.05       37.08      1.15 o 
  -2   2   9      975.91     1004.06      9.75 o 
  -1   2   9      206.15      184.38      4.72 o 
   0   2   9      171.96      171.15      3.82 o 
   1   2   9       72.31       66.50      4.02 o 
   2   2   9        3.86        3.82      1.41 o 
   3   2   9        0.01       -0.20      1.00 o 
   4   2   9        4.39        4.82      1.61 o 
   5   2   9        2.12        5.02      1.81 o 
  -9   3   9       11.87       13.29      1.70 o 
  -8   3   9        0.15       -0.20      0.85 o 
  -7   3   9       15.96       15.74      1.31 o 
  -6   3   9       23.72       21.85      1.16 o 
  -5   3   9        0.57        0.70      0.51 o 
  -4   3   9      412.57      415.16      6.25 o 
  -3   3   9       13.68       14.62      1.21 o 
  -2   3   9      927.81      938.10      8.33 o 
  -1   3   9      147.27      144.15      3.66 o 
   0   3   9      346.17      369.02     12.76 o 
   1   3   9       82.59       80.96      4.62 o 
   2   3   9       27.06       29.13      3.01 o 
   3   3   9        1.54        2.01      1.41 o 
   4   3   9        1.28        2.21      1.41 o 
  -8   4   9        0.25        1.90      1.71 o 
  -7   4   9       39.93       35.73      2.12 o 
  -6   4   9       16.92       18.77      1.49 o 
  -5   4   9      373.48      364.12      6.32 o 
  -4   4   9       11.03       14.06      2.01 o 
  -3   4   9      655.89      652.32     16.67 o 
  -2   4   9        0.00        0.40      0.63 o 
  -1   4   9      188.48      194.26      6.83 o 
   0   4   9       14.62       12.66      2.01 o 
   1   4   9        3.80        6.83      1.81 o 
   2   4   9       40.27       48.62      4.02 o 
   3   4   9        1.23        1.00      1.41 o 
   4   4   9       13.79       15.37      1.99 o 
  -8   5   9        0.48        3.62      1.81 o 
  -7   5   9       12.02       10.66      1.25 o 
  -6   5   9        3.86        6.18      1.10 o 
  -5   5   9        0.06       -1.41      1.41 o 
  -4   5   9        0.06        0.20      0.67 o 
  -3   5   9       21.95       21.71      1.54 o 
  -2   5   9       54.94       50.22      3.62 o 
  -1   5   9        5.21        6.23      1.81 o 
   0   5   9       67.20       63.68      4.42 o 
   1   5   9        0.08       -1.61      1.61 o 
   2   5   9       19.50       19.50      1.97 o 
   3   5   9        1.53        0.79      1.71 o 
  -8   6   9       11.57       13.01      2.71 o 
  -7   6   9       18.33       22.61      3.92 o 
  -6   6   9       22.91       26.32      2.81 o 
  -5   6   9        1.36        1.21      1.41 o 
  -4   6   9       28.35       25.03      1.91 o 
  -3   6   9       14.70       15.88      1.81 o 
  -2   6   9       24.23       17.88      2.41 o 
  -1   6   9        6.94        7.93      1.25 o 
   0   6   9        1.36        4.24      1.20 o 
   1   6   9        0.13       -0.80      1.61 o 
   2   6   9        3.18        2.81      2.01 o 
  -7   7   9        0.68        1.00      1.61 o 
  -6   7   9       24.32       28.73      3.21 o 
  -5   7   9        6.80        6.13      3.62 o 
  -4   7   9       42.32       49.14      3.01 o 
  -3   7   9       10.74       12.05      2.21 o 
  -2   7   9       16.86       17.88      2.81 o 
  -1   7   9        0.06        0.20      1.41 o 
   0   7   9        4.49        5.85      2.71 o 
  -6   8   9        4.26        8.04      2.21 o 
  -5   8   9       11.54       15.82      2.11 o 
  -4   8   9        4.84        9.44      2.41 o 
  -3   8   9        0.10        3.62      1.61 o 
  -2   8   9        0.10        1.00      1.61 o 
  -1  -8  10       22.48       27.05      2.20 o 
   0  -8  10       68.21       74.71      3.62 o 
   1  -8  10       17.64       20.89      2.81 o 
   2  -8  10       38.33       41.79      3.82 o 
   3  -8  10        8.65        6.23      2.01 o 
  -3  -7  10        2.62        4.42      1.81 o 
  -2  -7  10        2.49        1.21      1.41 o 
  -1  -7  10        6.46        8.52      1.34 o 
   0  -7  10       40.00       43.48      2.63 o 
   1  -7  10        2.32        2.01      1.61 o 
   2  -7  10       57.31       60.47      4.42 o 
   3  -7  10       31.03       30.94      3.21 o 
   4  -7  10       10.73       11.85      2.21 o 
  -4  -6  10        5.80        4.42      1.61 o 
  -3  -6  10        1.18        2.41      1.61 o 
  -2  -6  10       25.91       29.78      4.62 o 
  -1  -6  10        2.95        1.89      0.96 o 
   0  -6  10        0.87        0.00      0.85 o 
   1  -6  10        0.15       -0.20      1.00 o 
   2  -6  10       14.24       16.67      2.41 o 
   3  -6  10       23.98       28.93      3.01 o 
   4  -6  10        3.84        8.04      2.01 o 
   5  -6  10       13.08       15.07      2.61 o 
  -5  -5  10        8.60        9.41      3.42 o 
  -4  -5  10        7.35        7.59      3.42 o 
  -3  -5  10       19.29       19.34      1.85 o 
  -2  -5  10       88.60       82.15      2.57 o 
  -1  -5  10        1.57        1.56      0.82 o 
   0  -5  10       64.28       64.49      3.82 o 
   1  -5  10        2.23        0.80      1.00 o 
   2  -5  10        2.04        2.61      1.21 o 
   3  -5  10       27.14       27.12      3.01 o 
   4  -5  10        0.06       -1.21      1.21 o 
   5  -5  10       12.80       12.86      2.61 o 
  -6  -4  10        2.35        1.61      0.99 o 
  -5  -4  10        0.87       -0.10      0.85 o 
  -4  -4  10        0.04       -0.84      1.00 o 
  -3  -4  10        1.58        1.22      1.10 o 
  -2  -4  10       37.31       37.29      1.68 o 
  -1  -4  10       38.85       37.27      1.82 o 
   0  -4  10       40.60       43.79      3.01 o 
   1  -4  10       26.00       24.31      2.41 o 
   2  -4  10        5.40        5.22      1.41 o 
   3  -4  10       10.90       10.04      2.01 o 
   4  -4  10       12.73       13.06      2.41 o 
   5  -4  10       28.49       27.52      3.21 o 
   6  -4  10       16.00       22.30      3.21 o 
  -7  -3  10        5.62        6.93      1.42 o 
  -6  -3  10        7.02        8.92      1.34 o 
  -5  -3  10        4.84        5.83      1.14 o 
  -4  -3  10        1.62        2.33      1.00 o 
  -3  -3  10        0.59        0.33      0.46 o 
  -2  -3  10       32.85       34.50      1.67 o 
  -1  -3  10       14.78       13.86      1.81 o 
   0  -3  10        9.20        7.69      0.92 o 
   1  -3  10        2.71        0.60      1.00 o 
   2  -3  10       43.36       41.99      3.42 o 
   3  -3  10       58.78       60.87      4.22 o 
   4  -3  10       33.02       30.13      3.21 o 
   5  -3  10       82.39       90.00      5.63 o 
   6  -3  10        1.62        0.60      1.41 o 
  -7  -2  10       67.76       59.22      3.52 o 
  -6  -2  10        3.40        4.61      1.06 o 
  -5  -2  10      390.77      389.06     10.55 o 
  -4  -2  10       29.97       31.01      1.97 o 
  -3  -2  10     1041.61     1016.02      9.35 o 
  -2  -2  10       29.01       36.27      3.92 o 
  -1  -2  10      594.26      593.35      8.30 o 
   0  -2  10      161.08      165.93      4.05 o 
   1  -2  10       28.33       28.13      1.69 o 
   2  -2  10      489.67      526.74     12.25 o 
   3  -2  10        0.00       -0.20      1.21 o 
   4  -2  10      281.31      293.91      9.84 o 
   5  -2  10        0.77        2.61      1.61 o 
   6  -2  10       41.14       40.38      4.02 o 
  -8  -1  10        0.04        1.21      1.00 o 
  -7  -1  10       11.57       12.85      1.63 o 
  -6  -1  10        0.01        0.47      0.58 o 
  -5  -1  10        3.44        4.00      0.68 o 
  -4  -1  10       51.43       56.09      1.88 o 
  -3  -1  10       64.51       61.15      2.22 o 
  -2  -1  10      774.13      757.85      8.34 o 
  -1  -1  10      102.13      111.22      3.19 o 
   0  -1  10     1181.35     1214.95     23.81 o 
   1  -1  10        9.15       11.77      1.11 o 
   2  -1  10      259.54      270.60      8.44 o 
   3  -1  10        7.18        7.03      1.81 o 
   4  -1  10        5.25        6.43      1.81 o 
   5  -1  10       15.92       12.66      2.41 o 
  -8   0  10        0.04        0.06      0.92 o 
  -7   0  10       53.11       59.43      3.05 o 
  -6   0  10       10.04        8.71      1.20 o 
  -5   0  10      103.29      103.40      2.63 o 
  -4   0  10       46.01       46.23      2.12 o 
  -3   0  10        5.34        3.88      0.42 o 
  -2   0  10        8.47        8.49      0.92 o 
  -1   0  10        1.40        2.21      0.71 o 
   0   0  10      149.24      150.29      3.72 o 
   1   0  10       25.18       25.03      1.45 o 
   2   0  10       38.39       37.17      3.01 o 
   3   0  10       23.58       22.10      2.61 o 
   4   0  10        0.19       -1.41      1.41 o 
   5   0  10        2.05        1.00      1.41 o 
  -8   1  10        0.65        0.73      1.00 o 
  -7   1  10        0.62        0.90      0.85 o 
  -6   1  10       13.10       15.59      1.56 o 
  -5   1  10        1.29        0.67      0.63 o 
  -4   1  10      168.35      156.77      4.75 o 
  -3   1  10       26.06       25.25      1.19 o 
  -2   1  10      126.24      117.01      3.12 o 
  -1   1  10       50.07       50.92      3.11 o 
   0   1  10        4.82        5.84      0.82 o 
   1   1  10        1.28        0.80      0.52 o 
   2   1  10        2.36        2.41      1.21 o 
   3   1  10       11.72       12.46      2.21 o 
   4   1  10        4.56        3.62      1.61 o 
   5   1  10        0.99        1.61      1.61 o 
  -8   2  10       11.64       12.02      1.63 o 
  -7   2  10        3.30        4.42      1.14 o 
  -6   2  10       40.30       40.55      2.61 o 
  -5   2  10        6.90        6.79      0.69 o 
  -4   2  10       33.29       29.57      1.13 o 
  -3   2  10      114.89      101.12      2.48 o 
  -2   2  10       88.80       75.74      2.63 o 
  -1   2  10      180.42      161.32      9.84 o 
   0   2  10      175.04      163.08     12.46 o 
   1   2  10       14.15       13.26      2.01 o 
   2   2  10       58.04       55.65      4.02 o 
   3   2  10        2.48        2.61      1.21 o 
   4   2  10        3.47        1.81      1.41 o 
  -8   3  10        8.82        9.98      1.56 o 
  -7   3  10        8.64       12.24      1.23 o 
  -6   3  10       43.97       43.75      2.40 o 
  -5   3  10       10.27        9.22      0.91 o 
  -4   3  10       53.80       55.46      2.75 o 
  -3   3  10       44.44       44.90      2.15 o 
  -2   3  10      127.72      123.16      3.55 o 
  -1   3  10      200.19      200.85      4.52 o 
   0   3  10      256.34      246.90      8.04 o 
   1   3  10       60.69       59.06      4.22 o 
   2   3  10      131.70      125.16      6.43 o 
   3   3  10        1.89        4.02      1.81 o 
   4   3  10       19.04       18.88      3.01 o 
  -8   4  10       36.56       38.77      2.70 o 
  -7   4  10        6.87        7.38      2.81 o 
  -6   4  10       64.95       66.19      2.77 o 
  -5   4  10       16.30       19.40      1.49 o 
  -4   4  10       12.01       12.25      1.81 o 
  -3   4  10       25.61       24.11      2.41 o 
  -2   4  10        0.31        1.54      0.73 o 
  -1   4  10      251.14      241.49      5.20 o 
   0   4  10       13.57       11.25      2.21 o 
   1   4  10      179.66      176.79      7.63 o 
   2   4  10       12.32       12.66      2.41 o 
   3   4  10       35.69       34.35      4.02 o 
  -8   5  10        1.88        3.94      1.61 o 
  -7   5  10        1.42        0.79      1.10 o 
  -6   5  10        5.76        5.86      1.06 o 
  -5   5  10       14.72       12.25      2.01 o 
  -4   5  10       11.61       10.45      2.01 o 
  -3   5  10       18.19       21.70      2.61 o 
  -2   5  10       86.01       81.16      4.82 o 
  -1   5  10        0.00        1.81      0.99 o 
   0   5  10       37.12       37.37      3.62 o 
   1   5  10        0.20       -0.80      1.41 o 
   2   5  10        1.07        0.20      0.99 o 
  -7   6  10        2.05        5.61      1.20 o 
  -6   6  10        7.40        7.75      1.20 o 
  -5   6  10        4.34        5.22      1.81 o 
  -4   6  10       10.60        7.83      1.81 o 
  -3   6  10       12.56       12.46      2.21 o 
  -2   6  10        0.93        2.81      1.81 o 
  -1   6  10        0.05        0.87      2.51 o 
   0   6  10        0.24       -0.40      3.21 o 
   1   6  10        2.53       -1.21      1.61 o 
  -6   7  10       39.16       40.98      3.82 o 
  -5   7  10       26.98       34.96      3.62 o 
  -4   7  10       24.21       28.73      3.21 o 
  -3   7  10       41.66       34.35      3.42 o 
  -2   7  10        0.07        1.00      1.61 o 
  -1   7  10       35.74       31.14      3.62 o 
  -4   8  10        1.37        0.40      1.81 o 
   1  -8  11       20.94       22.10      2.81 o 
  -2  -7  11        2.70        5.02      2.01 o 
  -1  -7  11       55.40       57.38      3.82 o 
   0  -7  11        2.58        2.61      1.61 o 
   1  -7  11      120.15      112.10      6.03 o 
   2  -7  11        1.51        2.81      1.81 o 
   3  -7  11       86.65       91.21      5.63 o 
   4  -7  11        0.76        3.62      1.81 o 
  -4  -6  11        9.38        7.83      2.01 o 
  -3  -6  11        2.10       -0.40      1.41 o 
  -2  -6  11       17.88       16.87      1.69 o 
  -1  -6  11       14.05       12.94      1.54 o 
   0  -6  11        1.68       -0.60      1.21 o 
   1  -6  11        0.15       -1.00      1.41 o 
   2  -6  11        3.47        0.00      1.21 o 
   3  -6  11       16.37       16.47      2.61 o 
   4  -6  11       21.31       21.50      3.01 o 
  -5  -5  11        0.01        1.17      1.06 o 
  -4  -5  11        2.80        2.50      0.96 o 
  -3  -5  11       21.70       21.17      1.91 o 
  -2  -5  11        3.91        3.41      0.75 o 
  -1  -5  11      158.13      151.91      4.40 o 
   0  -5  11       17.34       17.68      2.21 o 
   1  -5  11      126.73      131.59      6.03 o 
   2  -5  11       33.14       28.13      3.01 o 
   3  -5  11       19.20       16.07      2.41 o 
   4  -5  11        1.12        1.21      1.81 o 
   5  -5  11        3.25        3.42      2.01 o 
  -6  -4  11        2.75        5.44      1.28 o 
  -5  -4  11       48.71       45.40      2.84 o 
  -4  -4  11        0.66        1.10      1.41 o 
  -3  -4  11       71.94       67.65      3.13 o 
  -2  -4  11        1.32        0.88      0.56 o 
  -1  -4  11        1.57        1.41      0.71 o 
   0  -4  11       67.00       66.30      4.02 o 
   1  -4  11        6.01        6.23      1.61 o 
   2  -4  11      102.47      102.66      5.42 o 
   3  -4  11        0.41        0.80      1.41 o 
   4  -4  11       16.72       19.69      2.81 o 
   5  -4  11        0.94        0.00      1.41 o 
  -6  -3  11        3.01        1.62      1.10 o 
  -5  -3  11       24.27       28.74      2.12 o 
  -4  -3  11       48.13       50.91      5.02 o 
  -3  -3  11      101.13      101.00      5.73 o 
  -2  -3  11      167.33      175.31      4.29 o 
  -1  -3  11       48.64       51.16      2.40 o 
   0  -3  11       55.36       57.06      3.42 o 
   1  -3  11       24.19       24.91      2.61 o 
   2  -3  11        0.81        0.20      1.00 o 
   3  -3  11       26.98       27.72      3.01 o 
   4  -3  11        4.51        1.61      1.21 o 
   5  -3  11        2.58        2.21      1.61 o 
  -7  -2  11        4.16        4.24      1.61 o 
  -6  -2  11       16.29       17.09      1.91 o 
  -5  -2  11        3.54        3.01      0.96 o 
  -4  -2  11        5.92        5.22      0.99 o 
  -3  -2  11       32.34       31.50      2.31 o 
  -2  -2  11       19.08       19.53      1.54 o 
  -1  -2  11      349.36      351.43      6.32 o 
   0  -2  11       17.92       21.36      1.63 o 
   1  -2  11      432.01      441.70      8.34 o 
   2  -2  11        6.90       11.05      2.01 o 
   3  -2  11       85.09       91.61      5.22 o 
   4  -2  11       36.77       39.58      3.82 o 
   5  -2  11        4.72        4.02      1.81 o 
  -7  -1  11        4.75        6.32      1.34 o 
  -6  -1  11        4.55        3.83      1.31 o 
  -5  -1  11        2.17        2.52      0.83 o 
  -4  -1  11       46.91       37.89      1.97 o 
  -3  -1  11       38.00       37.35      1.83 o 
  -2  -1  11      251.29      234.89      4.80 o 
  -1  -1  11        0.18        0.20      0.80 o 
   0  -1  11      116.89      119.15      3.46 o 
   1  -1  11        9.56        9.35      1.20 o 
   2  -1  11        2.47        4.42      1.61 o 
   3  -1  11        5.11        9.24      2.21 o 
   4  -1  11       14.56       21.09      2.81 o 
   5  -1  11       14.78       13.06      2.61 o 
  -8   0  11        1.65        0.90      1.61 o 
  -7   0  11        0.33       -0.50      0.85 o 
  -6   0  11        9.25        9.93      1.34 o 
  -5   0  11       52.95       52.83      2.51 o 
  -4   0  11       33.65       32.14      2.81 o 
  -3   0  11      201.45      175.97      8.54 o 
  -2   0  11        1.71        1.41      0.57 o 
  -1   0  11       17.32       15.48      1.28 o 
   0   0  11       17.79       17.27      1.40 o 
   1   0  11       61.50       63.45      5.12 o 
   2   0  11        0.11        3.42      1.41 o 
   3   0  11       33.58       36.96      3.42 o 
   4   0  11        0.87        0.20      1.21 o 
   5   0  11        1.41        3.01      1.61 o 
  -8   1  11        0.95        1.57      1.06 o 
  -7   1  11       16.84       17.58      1.77 o 
  -6   1  11       42.32       41.43      3.21 o 
  -5   1  11        6.37        6.38      0.96 o 
  -4   1  11      121.55      113.71      5.42 o 
  -3   1  11       25.95       26.80      1.78 o 
  -2   1  11        5.98        8.49      1.41 o 
  -1   1  11        8.28        9.80      1.06 o 
   0   1  11       31.05       27.32      2.71 o 
   1   1  11       16.33       12.05      1.81 o 
   2   1  11       10.52       12.05      2.01 o 
   3   1  11        8.97        5.22      1.81 o 
   4   1  11        0.77        1.00      1.21 o 
  -8   2  11       19.71       20.97      2.06 o 
  -7   2  11        1.94        3.87      1.10 o 
  -6   2  11        5.37        5.83      1.61 o 
  -5   2  11        0.00        0.60      1.00 o 
  -4   2  11       24.22       20.18      1.45 o 
  -3   2  11       56.25       50.38      1.85 o 
  -2   2  11       25.89       23.29      1.81 o 
  -1   2  11       50.35       49.69      2.20 o 
   0   2  11        4.68        5.16      1.10 o 
   1   2  11        0.11       -1.21      1.21 o 
   2   2  11       12.02        6.43      1.41 o 
   3   2  11        0.87       -0.40      1.41 o 
   4   2  11       10.34        8.24      2.21 o 
  -8   3  11        8.06        8.36      1.40 o 
  -7   3  11        7.58        7.83      1.81 o 
  -6   3  11        8.67        9.85      1.40 o 
  -5   3  11       23.56       23.32      1.74 o 
  -4   3  11        0.62        0.91      1.00 o 
  -3   3  11        3.93        2.77      0.73 o 
  -2   3  11        0.02        0.22      0.70 o 
  -1   3  11        5.91        3.79      0.77 o 
   0   3  11        4.15        3.21      1.41 o 
   1   3  11       35.87       32.75      3.21 o 
   2   3  11        0.55        2.21      1.41 o 
   3   3  11       21.87       22.30      3.21 o 
  -8   4  11       10.18       10.68      1.56 o 
  -7   4  11        3.76        3.39      1.06 o 
  -6   4  11       59.37       66.31      5.02 o 
  -5   4  11       35.88       37.34      2.26 o 
  -4   4  11      155.91      157.24      4.46 o 
  -3   4  11       33.56       34.72      1.74 o 
  -2   4  11       58.12       58.04      2.23 o 
  -1   4  11       37.43       39.17      3.42 o 
   0   4  11        0.34        2.41      1.61 o 
   1   4  11       70.48       65.29      4.82 o 
   2   4  11        2.79        3.42      2.01 o 
  -7   5  11        6.77        5.42      1.81 o 
  -6   5  11        1.58        2.21      1.41 o 
  -5   5  11       15.95       17.48      2.41 o 
  -4   5  11       41.27       47.81      3.62 o 
  -3   5  11        0.72        3.82      1.61 o 
  -2   5  11       24.42       26.30      2.03 o 
  -1   5  11        3.03        4.62      1.61 o 
   0   5  11        4.00        2.21      1.41 o 
   1   5  11        0.03        1.21      1.41 o 
  -7   6  11        0.37        1.81      1.41 o 
  -6   6  11       22.91       26.52      3.01 o 
  -5   6  11       11.59       12.25      2.21 o 
  -4   6  11        1.18        0.00      1.41 o 
  -3   6  11        4.76        3.82      1.61 o 
  -2   6  11        3.16        3.21      1.61 o 
  -1   6  11        1.65        1.00      1.41 o 
   0   6  11        0.52        0.80      3.21 o 
  -6   7  11        0.10        0.00      1.61 o 
  -5   7  11        0.68       -1.61      1.81 o 
  -4   7  11        6.30        6.23      2.01 o 
  -3   7  11        9.81       13.86      2.61 o 
  -2   7  11       15.56       13.26      2.61 o 
  -1  -7  12       66.66       73.12      4.72 o 
   0  -7  12       15.52       17.88      2.61 o 
   1  -7  12       28.73       38.97      3.82 o 
   2  -7  12       50.86       52.03      4.42 o 
  -3  -6  12       59.30       58.86      4.62 o 
  -2  -6  12        0.12        1.41      1.81 o 
  -1  -6  12      126.62      140.63      6.23 o 
   0  -6  12        1.58        1.21      1.41 o 
   1  -6  12       54.10       59.46      4.22 o 
   2  -6  12        6.75        9.24      2.21 o 
   3  -6  12       14.97       19.29      2.81 o 
   4  -6  12       20.25       20.89      3.21 o 
  -4  -5  12        0.00       -0.92      0.92 o 
  -3  -5  12        0.37        1.27      0.92 o 
  -2  -5  12       19.55       19.85      1.42 o 
  -1  -5  12       16.51       13.46      2.01 o 
   0  -5  12      113.35      122.95      5.83 o 
   1  -5  12        0.23        1.61      1.41 o 
   2  -5  12       58.48       66.09      4.62 o 
   3  -5  12        2.28        1.61      1.61 o 
   4  -5  12        1.91        3.62      2.01 o 
  -5  -4  12       10.40       10.18      1.81 o 
  -4  -4  12        8.25        8.78      1.91 o 
  -3  -4  12        0.12        0.00      0.85 o 
  -2  -4  12        6.49        8.02      1.41 o 
  -1  -4  12       26.17       24.36      3.42 o 
   0  -4  12       21.22       22.70      2.41 o 
   1  -4  12        1.09        1.61      1.21 o 
   2  -4  12       33.38       30.54      3.21 o 
   3  -4  12        8.65       11.05      2.21 o 
   4  -4  12        3.21        3.82      2.01 o 
  -6  -3  12        0.56        3.59      1.20 o 
  -5  -3  12        9.93       11.01      2.01 o 
  -4  -3  12       72.71       74.55      5.93 o 
  -3  -3  12        0.50        1.81      1.41 o 
  -2  -3  12      197.34      197.79      4.86 o 
  -1  -3  12       18.88       18.74      1.54 o 
   0  -3  12       50.52       51.54      2.56 o 
   1  -3  12        0.72       -1.21      1.21 o 
   2  -3  12        0.07        0.80      1.41 o 
   3  -3  12        9.48       11.85      2.21 o 
   4  -3  12        0.52        0.60      1.41 o 
   5  -3  12        2.22        1.81      1.61 o 
  -6  -2  12        9.76       11.25      2.41 o 
  -5  -2  12        4.54        4.30      1.06 o 
  -4  -2  12        5.12        7.63      1.81 o 
  -3  -2  12       50.12       53.24      3.82 o 
  -2  -2  12       95.38      109.61      3.82 o 
  -1  -2  12      225.79      243.22      5.39 o 
   0  -2  12       56.41       62.08      2.77 o 
   1  -2  12      106.53      108.83      3.57 o 
   2  -2  12       13.75       16.07      2.41 o 
   3  -2  12        2.14        2.21      1.41 o 
   4  -2  12        8.26       10.25      2.41 o 
  -7  -1  12        0.02        0.60      1.41 o 
  -6  -1  12       59.16       56.85      4.42 o 
  -5  -1  12       10.00        9.84      2.01 o 
  -4  -1  12       60.99       51.63      3.82 o 
  -3  -1  12        3.82        2.81      0.77 o 
  -2  -1  12       26.82       17.90      1.49 o 
  -1  -1  12       39.76       41.76      2.20 o 
   0  -1  12      110.34      100.73      3.32 o 
   1  -1  12       47.68       54.24      2.46 o 
   2  -1  12      157.29      154.29      6.83 o 
   3  -1  12        7.34        7.03      2.01 o 
   4  -1  12       40.19       33.35      3.62 o 
  -7   0  12        1.34        0.80      1.41 o 
  -6   0  12       46.76       47.81      4.02 o 
  -5   0  12       39.85       42.59      3.62 o 
  -4   0  12       45.69       42.19      3.42 o 
  -3   0  12       43.90       47.61      2.17 o 
  -2   0  12        0.47       -0.49      0.63 o 
  -1   0  12       13.48       10.46      1.14 o 
   0   0  12        3.87        3.23      0.85 o 
   1   0  12       48.07       48.82      3.62 o 
   2   0  12       22.61       23.30      2.81 o 
   3   0  12        2.65        0.20      1.41 o 
   4   0  12        4.57        7.83      2.21 o 
  -7   1  12       19.28       20.29      2.81 o 
  -6   1  12        2.89        1.81      1.21 o 
  -5   1  12        0.24       -0.40      1.21 o 
  -4   1  12       70.93       59.26      4.02 o 
  -3   1  12       59.28       59.93      1.98 o 
  -2   1  12      366.69      319.14      6.03 o 
  -1   1  12       24.40       27.82      1.77 o 
   0   1  12      229.74      226.37      5.83 o 
   1   1  12        0.91        2.01      1.41 o 
   2   1  12       13.91       16.47      2.41 o 
   3   1  12        2.25        2.61      1.61 o 
   4   1  12        0.28       -1.81      1.81 o 
  -8   2  12        2.60        4.02      1.81 o 
  -7   2  12       21.08       22.30      3.01 o 
  -6   2  12       61.22       59.26      4.42 o 
  -5   2  12       19.16       19.49      2.41 o 
  -4   2  12       97.27       83.52      2.99 o 
  -3   2  12        0.09        0.02      0.56 o 
  -2   2  12        1.38        0.80      0.71 o 
  -1   2  12        6.58        4.11      0.92 o 
   0   2  12       12.49       13.26      2.21 o 
   1   2  12       27.89       22.30      2.81 o 
   2   2  12        1.77        1.61      1.41 o 
   3   2  12        9.44        7.63      2.21 o 
  -8   3  12        0.32        2.81      1.61 o 
  -7   3  12       14.36       20.09      2.81 o 
  -6   3  12       31.35       32.54      3.21 o 
  -5   3  12       18.94       20.49      2.61 o 
  -4   3  12       93.71       90.03      3.52 o 
  -3   3  12        0.94        1.14      0.82 o 
  -2   3  12       24.87       25.69      1.91 o 
  -1   3  12        7.81        6.41      1.00 o 
   0   3  12        0.51        1.41      1.41 o 
   1   3  12        2.90        3.21      1.61 o 
   2   3  12        0.81        3.01      1.81 o 
  -7   4  12        2.32        2.81      1.41 o 
  -6   4  12        0.15       -0.80      1.21 o 
  -5   4  12        4.69        5.66      1.25 o 
  -4   4  12        0.13        0.50      0.85 o 
  -3   4  12        3.70        3.05      1.32 o 
  -2   4  12        5.69        3.22      0.80 o 
  -1   4  12       11.20        8.04      2.01 o 
   0   4  12        6.75        5.83      2.01 o 
   1   4  12        3.82        4.22      1.81 o 
   2   4  12        0.08       -1.41      1.61 o 
  -7   5  12        2.41        1.61      1.41 o 
  -6   5  12        3.05        3.42      1.14 o 
  -5   5  12        9.78        9.56      1.40 o 
  -4   5  12        0.70        1.41      1.41 o 
  -3   5  12       45.64       50.60      2.77 o 
  -2   5  12        0.18        3.82      1.81 o 
  -1   5  12       35.71       35.48      3.21 o 
   0   5  12        0.05        2.41      1.81 o 
  -6   6  12        5.05        5.42      1.81 o 
  -5   6  12       15.26       14.67      2.41 o 
  -4   6  12       14.58       13.26      2.41 o 
  -3   6  12        0.42       -0.09      2.21 o 
  -2   6  12        4.16        3.21      1.61 o 
  -1   6  12        2.50        1.21      1.81 o 
  -1  -6  13        1.75        0.00      1.21 o 
   0  -6  13       57.84       52.63      4.02 o 
   1  -6  13        6.04       10.25      2.21 o 
   2  -6  13       25.41       22.90      3.01 o 
  -4  -5  13        2.01        2.31      1.14 o 
  -3  -5  13        2.36        3.95      1.21 o 
  -2  -5  13       19.66       17.88      2.61 o 
  -1  -5  13        0.02       -1.61      1.61 o 
   0  -5  13       82.99       87.39      5.02 o 
   1  -5  13       16.98       12.86      2.41 o 
   2  -5  13       29.04       30.74      3.42 o 
   3  -5  13        5.53        4.82      2.01 o 
  -5  -4  13        2.82        6.92      1.49 o 
  -4  -4  13      107.81      121.39      4.60 o 
  -3  -4  13        0.72        3.21      1.61 o 
  -2  -4  13       55.02       60.66      4.12 o 
  -1  -4  13        0.68        2.69      0.92 o 
   0  -4  13        0.01       -1.41      1.41 o 
   1  -4  13       51.51       56.25      4.22 o 
   2  -4  13        0.42        0.80      1.61 o 
   3  -4  13       46.24       50.83      4.62 o 
   4  -4  13        0.68        1.41      1.61 o 
  -5  -3  13        0.10        0.03      0.92 o 
  -4  -3  13       52.64       57.46      4.42 o 
  -3  -3  13       39.83       45.20      3.82 o 
  -2  -3  13       32.26       36.43      2.17 o 
  -1  -3  13       90.01       92.10      3.48 o 
   0  -3  13        6.42        5.89      1.14 o 
   1  -3  13        7.73        7.63      1.81 o 
   2  -3  13       12.25        8.44      2.01 o 
   3  -3  13        1.99        3.42      1.81 o 
   4  -3  13        0.31       -1.61      1.61 o 
  -6  -2  13        3.75        4.22      1.61 o 
  -5  -2  13       26.05       22.90      3.01 o 
  -4  -2  13        1.45       -0.20      1.21 o 
  -3  -2  13        0.68        1.61      1.21 o 
  -2  -2  13        0.02        0.52      0.67 o 
  -1  -2  13       67.20       73.90      3.05 o 
   0  -2  13       41.69       45.27      2.48 o 
   1  -2  13       22.95       27.04      1.97 o 
   2  -2  13       30.99       36.36      3.62 o 
   3  -2  13        0.00        1.00      1.61 o 
   4  -2  13        2.49        2.41      1.61 o 
  -6  -1  13        1.47        3.82      1.61 o 
  -5  -1  13       79.90       79.96      5.02 o 
  -4  -1  13       25.57       30.74      3.21 o 
  -3  -1  13       80.93       73.33      4.62 o 
  -2  -1  13       40.84       39.49      2.12 o 
  -1  -1  13        7.07        5.63      0.99 o 
   0  -1  13        1.38        3.42      0.99 o 
   1  -1  13        1.72        0.80      1.21 o 
   2  -1  13        7.74       10.45      2.21 o 
   3  -1  13        2.20        1.00      1.41 o 
   4  -1  13        0.18        0.40      1.41 o 
  -7   0  13        0.33       -0.20      1.41 o 
  -6   0  13        1.49        2.41      1.61 o 
  -5   0  13       39.97       37.37      3.62 o 
  -4   0  13       31.25       27.52      3.01 o 
  -3   0  13       41.37       37.57      3.21 o 
  -2   0  13       98.25       91.53      3.26 o 
  -1   0  13        0.39        0.29      0.77 o 
   0   0  13       15.03       14.79      1.40 o 
   1   0  13        1.81        1.81      1.41 o 
   2   0  13        0.06        2.01      1.41 o 
   3   0  13       13.70       15.07      2.61 o 
  -7   1  13        1.45        4.82      2.01 o 
  -6   1  13        2.03        2.81      1.41 o 
  -5   1  13       30.42       23.91      2.81 o 
  -4   1  13       11.47       11.85      2.01 o 
  -3   1  13       70.58       55.27      5.52 o 
  -2   1  13       44.04       49.55      2.41 o 
  -1   1  13        7.61        5.37      0.99 o 
   0   1  13        0.01        1.21      1.41 o 
   1   1  13        0.36       -0.40      1.21 o 
   2   1  13       18.89       17.48      2.81 o 
   3   1  13        2.75        4.02      2.01 o 
  -7   2  13       10.24       12.25      2.41 o 
  -6   2  13       28.25       23.71      3.01 o 
  -5   2  13        2.36        4.02      1.61 o 
  -4   2  13        7.48        7.23      1.81 o 
  -3   2  13       11.24       10.91      1.00 o 
  -2   2  13       19.57       16.64      1.49 o 
  -1   2  13        8.17        5.02      0.92 o 
   0   2  13       19.64       18.08      2.41 o 
   1   2  13       23.19       20.89      2.81 o 
   2   2  13        2.28        3.62      1.81 o 
  -7   3  13        0.68        1.61      1.61 o 
  -6   3  13        6.58        7.43      2.01 o 
  -5   3  13       25.12       24.31      3.01 o 
  -4   3  13       11.60       11.57      1.81 o 
  -3   3  13      109.40      106.31      3.05 o 
  -2   3  13        0.60        0.93      0.80 o 
  -1   3  13       41.62       37.37      3.42 o 
   0   3  13        1.63        1.00      1.21 o 
   1   3  13        1.44        3.82      1.81 o 
   2   3  13        0.18        0.40      1.41 o 
  -7   4  13        3.10        1.41      1.41 o 
  -6   4  13        0.02       -0.40      1.41 o 
  -5   4  13        2.01        1.73      1.00 o 
  -4   4  13        5.82        5.19      1.14 o 
  -3   4  13       36.62       31.78      1.78 o 
  -2   4  13        0.28        1.75      1.10 o 
  -1   4  13       21.40       23.91      3.21 o 
   0   4  13        0.33        1.21      1.61 o 
   1   4  13        2.42        0.20      1.41 o 
  -6   5  13        0.18       -0.20      1.21 o 
  -5   5  13        0.02        0.50      0.99 o 
  -4   5  13        4.34        6.04      1.20 o 
  -3   5  13        0.73        1.74      0.82 o 
  -2   5  13        1.42        2.05      1.31 o 
  -1   5  13        0.73        0.39      1.31 o 
  -5   6  13        8.44       10.15      1.61 o 
  -4   6  13        7.87        7.96      1.40 o 
  -3   6  13        0.02        1.00      1.61 o 
   0  -6  14       18.00       22.70      2.81 o 
  -3  -5  14       39.44       46.21      4.22 o 
  -2  -5  14        4.07        6.43      2.01 o 
  -1  -5  14        5.16        6.43      1.61 o 
   0  -5  14        0.49        1.81      1.41 o 
   1  -5  14        8.13        5.63      1.81 o 
   2  -5  14       29.38       32.95      3.82 o 
  -4  -4  14        4.13        7.83      2.21 o 
  -3  -4  14       77.49       86.59      5.63 o 
  -2  -4  14       67.01       87.39      5.42 o 
  -1  -4  14       53.11       56.12      3.01 o 
   0  -4  14       78.89       84.98      5.22 o 
   1  -4  14        2.61        1.41      1.41 o 
   2  -4  14        6.05        6.23      2.01 o 
   3  -4  14        0.58        0.80      1.41 o 
  -5  -3  14        4.68        8.64      2.21 o 
  -4  -3  14        2.77        2.41      1.41 o 
  -3  -3  14       65.65       78.95      5.22 o 
  -2  -3  14       20.47       20.49      2.81 o 
  -1  -3  14       49.16       57.83      2.91 o 
   0  -3  14       63.90       61.01      2.98 o 
   1  -3  14        0.00        1.81      1.41 o 
   2  -3  14        7.28        6.63      2.01 o 
   3  -3  14        3.03        2.21      1.81 o 
  -5  -2  14        7.77       11.45      2.41 o 
  -4  -2  14       10.90        7.03      1.81 o 
  -3  -2  14       20.31       18.08      2.41 o 
  -2  -2  14        1.67        3.05      0.82 o 
  -1  -2  14       49.43       53.40      2.77 o 
   0  -2  14       37.52       38.59      2.51 o 
   1  -2  14        0.95        2.21      1.61 o 
   2  -2  14        9.10       10.25      2.41 o 
   3  -2  14        2.73        3.01      1.81 o 
  -6  -1  14       13.03       10.04      2.21 o 
  -5  -1  14       19.64       21.29      2.81 o 
  -4  -1  14       87.53       88.80      5.42 o 
  -3  -1  14        0.41        0.20      1.21 o 
  -2  -1  14       42.68       40.26      4.42 o 
  -1  -1  14       18.13       11.36      1.34 o 
   0  -1  14        1.81        2.30      0.92 o 
   1  -1  14        0.28       -1.21      1.41 o 
   2  -1  14        4.62        5.02      1.61 o 
   3  -1  14        1.84        2.21      1.61 o 
  -6   0  14        0.00       -1.00      1.41 o 
  -5   0  14        8.34        6.83      1.81 o 
  -4   0  14       37.92       43.79      3.62 o 
  -3   0  14       20.23       14.87      2.41 o 
  -2   0  14       56.62       59.22      2.77 o 
  -1   0  14      101.44       92.89      6.33 o 
   0   0  14        5.98        6.23      1.81 o 
   1   0  14       32.98       28.13      3.21 o 
   2   0  14        0.44       -1.00      1.41 o 
  -6   1  14       18.02       20.89      2.81 o 
  -5   1  14       25.56       27.12      3.21 o 
  -4   1  14        0.93        1.61      1.41 o 
  -3   1  14        0.06        2.01      1.41 o 
  -2   1  14       10.85       15.14      1.49 o 
  -1   1  14       42.88       40.67      2.34 o 
   0   1  14        0.15        3.42      1.81 o 
   1   1  14       21.87       18.68      2.81 o 
   2   1  14        0.84        2.21      1.61 o 
  -6   2  14       48.23       55.85      4.62 o 
  -5   2  14       43.49       44.60      4.02 o 
  -4   2  14        6.77       15.07      2.41 o 
  -3   2  14       10.21       11.19      1.12 o 
  -2   2  14        5.78        1.46      0.77 o 
  -1   2  14        9.14        5.42      1.61 o 
   0   2  14        1.30        0.60      1.21 o 
   1   2  14        4.36        4.62      1.81 o 
  -6   3  14       24.51       23.10      3.21 o 
  -5   3  14       24.08       21.70      2.81 o 
  -4   3  14        1.67       -0.40      1.41 o 
  -3   3  14       25.05       27.89      1.70 o 
  -2   3  14        9.92        9.22      1.81 o 
  -1   3  14        0.27       -0.80      1.21 o 
   0   3  14        2.37        3.21      1.81 o 
   1   3  14        6.41        6.83      2.21 o 
  -6   4  14        5.69        5.22      2.01 o 
  -5   4  14        3.18        2.41      1.41 o 
  -4   4  14        0.03       -0.26      0.92 o 
  -3   4  14        0.34        1.54      0.77 o 
  -2   4  14       18.11       21.07      2.81 o 
  -1   4  14        0.43        2.21      1.81 o 
   0   4  14       14.68       19.08      3.21 o 
  -5   5  14       11.75       16.68      1.85 o 
  -4   5  14       39.33       40.15      2.63 o 
  -3   5  14        4.53        6.43      2.01 o 
  -2   5  14        3.76        3.94      1.34 o 
  -1  -5  15        5.53        6.03      1.81 o 
   0  -5  15       38.55       45.80      4.22 o 
  -3  -4  15        8.79        6.03      1.81 o 
  -2  -4  15       51.88       53.04      4.42 o 
  -1  -4  15        1.13        1.79      1.06 o 
   0  -4  15       19.15       21.09      2.81 o 
   1  -4  15        6.72       10.25      2.21 o 
  -4  -3  15        0.24       -1.41      1.41 o 
  -3  -3  15        1.09        0.80      1.21 o 
  -2  -3  15       47.90       56.65      4.42 o 
  -1  -3  15       46.00       56.42      3.05 o 
   0  -3  15       63.39       74.87      3.48 o 
   1  -3  15       87.54      104.06      6.23 o 
   2  -3  15        8.56       11.25      2.61 o 
  -5  -2  15        0.42        1.41      1.61 o 
  -4  -2  15       19.92       24.91      3.21 o 
  -3  -2  15       24.59       25.31      3.01 o 
  -2  -2  15        0.49       -0.20      1.21 o 
  -1  -2  15        0.98        1.00      0.85 o 
   0  -2  15        9.20        8.89      2.41 o 
   1  -2  15       19.94       18.08      2.81 o 
   2  -2  15        0.03        0.60      1.61 o 
  -5  -1  15        0.87        0.40      1.41 o 
  -4  -1  15       67.25       81.96      5.42 o 
  -3  -1  15       34.89       31.54      3.21 o 
  -2  -1  15        5.35        7.03      1.31 o 
  -1  -1  15       15.44       12.10      1.42 o 
   0  -1  15       13.00       10.65      2.01 o 
   1  -1  15        2.63        6.43      1.81 o 
   2  -1  15        5.37        4.22      1.81 o 
  -5   0  15        6.64        6.23      1.81 o 
  -4   0  15       13.02       10.04      2.01 o 
  -3   0  15       86.99       89.40      5.22 o 
  -2   0  15        0.74        3.47      1.21 o 
  -1   0  15       83.99       90.64      4.62 o 
   0   0  15        8.71        7.23      2.01 o 
   1   0  15        6.35        2.81      1.61 o 
  -6   1  15        6.80       11.65      2.41 o 
  -5   1  15       11.99        9.44      2.01 o 
  -4   1  15       40.23       41.79      3.82 o 
  -3   1  15        0.14        1.00      1.21 o 
  -2   1  15        6.81        7.31      1.81 o 
  -1   1  15        7.48        7.23      1.81 o 
   0   1  15       10.23        7.83      2.01 o 
   1   1  15        0.44       -0.40      1.61 o 
  -6   2  15       15.24       17.28      2.81 o 
  -5   2  15       20.22       23.30      3.21 o 
  -4   2  15       84.69       88.19      5.42 o 
  -3   2  15        0.32        5.42      1.81 o 
  -2   2  15       61.27       67.22      4.62 o 
  -1   2  15        5.49        6.23      1.81 o 
   0   2  15        2.80        2.61      1.61 o 
  -5   3  15       22.75       28.53      3.42 o 
  -4   3  15       47.15       56.25      4.42 o 
  -3   3  15       10.69       17.21      1.77 o 
  -2   3  15       43.36       46.81      4.02 o 
  -1   3  15        0.11        1.61      1.61 o 
  -4   4  15        0.71       -0.60      1.41 o 
  -3   4  15       24.80       23.93      2.13 o 
  -2   4  15        5.94        6.61      1.51 o 
  -2  -3  16        6.96        4.42      1.81 o 
  -1  -3  16       18.94       15.22      2.91 o 
   0  -3  16        0.17        0.17      0.92 o 
  -3  -2  16       86.97       97.03      6.03 o 
  -2  -2  16        0.76        0.00      1.21 o 
  -1  -2  16        4.93        3.84      1.81 o 
   0  -2  16        2.21        4.82      1.81 o 
  -4  -1  16        0.86       -0.20      1.21 o 
  -3  -1  16       17.87       23.30      3.21 o 
  -2  -1  16       73.01       83.17      5.22 o 
  -1  -1  16        2.34        2.69      1.06 o 
   0  -1  16       65.71       67.70      4.82 o 
  -4   0  16        6.65        4.42      1.61 o 
  -3   0  16       16.84       19.69      2.81 o 
  -2   0  16        4.14        3.44      1.41 o 
  -1   0  16        2.87        6.83      1.81 o 
   0   0  16        9.86       10.25      2.41 o 
  -4   1  16        6.23        5.02      1.81 o 
  -3   1  16        0.91        0.60      1.41 o 
  -2   1  16        7.05        4.13      0.99 o 
  -1   1  16        0.91       -1.61      1.61 o 
  -4   2  16        0.60       -1.00      1.41 o 
  -3   2  16       27.92       29.53      3.21 o 
  -2   2  16        2.02        1.81      1.41 o 
  -1   2  16       26.39       31.34      3.62 o 
                                                 
